# Supplementary material for: 2-Ferrocenyl-3-nitro-2H-chromene
Source: Acta Crystallogr Sect E Struct Rep Online. 2013 Jun 12;69(Pt 7):m378. doi: 10.1107/S1600536813015730 (PMC3772416; doi:10.1107/S1600536813015730)
Supplement: Supplementary file 1 [file e-69-0m378-sup1.cif]

##############################################################################
#                                                                            #
# This CIF contains the data in a paper accepted for publication in          #
# Acta Crystallographica Section E. It conforms to the requirements of       #
# Notes for Authors for Acta Crystallographica Section E, and has been       #
# peer reviewed under the auspices of the IUCr Commission on Journals.       #
#                                                                            #
# Full details of the Crystallographic Information File format               #
# are given in the paper "The Crystallographic Information File (CIF):       #
# a New Standard Archive File for Crystallography" by S. R. Hall, F. H.      #
# Allen and I. D. Brown [Acta Cryst. (1991), A47, 655-685].                  #
#                                                                            #
# The current version of the core CIF dictionary is obtainable from          #
# ftp://ftp.iucr.org/pub/cif_core.dic.                                       #
#                                                                            #
# Software is freely available for graphical display of the structure(s)     #
# in this CIF. For information consult the CIF software page                 #
# http://www.iucr.org/resources/cif/software.                                #
#                                                                            #
# This file may be used for bona fide research purposes within the           #
# scientific community so long as proper attribution is given to the journal # 
# article from which it was obtained.                                        #
#                                                                            #
##############################################################################
data_I
_audit_creation_method     SHELXL-97
_chemical_name_systematic
;
2-Ferrocenyl-3-nitro-2<i>H</i>-chromene
;
_chemical_name_common     3-Nitro-2-Ferrocene-2H-Chromene
_chemical_formula_moiety     'C19 H15 Fe N O3'
_chemical_formula_sum     'C19 H15 Fe N O3'
_chemical_formula_iupac     '[Fe (C5 H5) (C14 H10 N O3)]'
_chemical_formula_weight     361.17
_chemical_melting_point     ?
_symmetry_cell_setting     monoclinic
_symmetry_space_group_name_H-M     'P 21/c'
_symmetry_space_group_name_hall     '-P 2ybc'
loop_
    _symmetry_equiv_pos_as_xyz
    'x, y, z'
    '-x, y+1/2, -z+1/2'
    '-x, -y, -z'
    'x, -y-1/2, z-1/2'
_cell_length_a     10.047(5)
_cell_length_b     19.317(5)
_cell_length_c     8.135(5)
_cell_angle_alpha     90.000
_cell_angle_beta     96.667(5)
_cell_angle_gamma     90.000
_cell_volume     1568.1(13)
_cell_formula_units_Z     4
_cell_measurement_reflns_used     3878
_cell_measurement_theta_min     2.04
_cell_measurement_theta_max     28.32
_cell_measurement_temperature     298(2)
_cell_special_details     Monoclic
_exptl_crystal_description     block
_exptl_crystal_colour     Colourless
_exptl_crystal_size_max     0.30
_exptl_crystal_size_mid     0.25
_exptl_crystal_size_min     0.20
_exptl_crystal_density_diffrn     1.530
_exptl_crystal_density_meas     ?
_exptl_crystal_density_method     'not measured'
_exptl_crystal_F_000     744
_exptl_absorpt_coefficient_mu     0.978
_exptl_absorpt_correction_type     multi-scan
_exptl_absorpt_process_details     '(<i>SADABS</i>; Bruker, 2008)'
_exptl_absorpt_correction_T_min     0.752
_exptl_absorpt_correction_T_max     0.822
_exptl_special_details     ?
_diffrn_ambient_temperature     298(2)
_diffrn_radiation_type     MoK\a
_diffrn_radiation_wavelength     0.71073
_diffrn_radiation_source     'fine-focus sealed tube'
_diffrn_radiation_monochromator     graphite
_diffrn_measurement_device_type     'Bruker SMART APEXII area-detector'
_diffrn_measurement_method     '\w and \f scans'
_diffrn_detector_area_resol_mean     ?
_diffrn_reflns_number     14295
_diffrn_reflns_av_R_equivalents     0.0315
_diffrn_reflns_av_sigmaI/netI     0.0262
_diffrn_reflns_theta_min     2.04
_diffrn_reflns_theta_max     28.32
_diffrn_reflns_theta_full     28.32
_diffrn_measured_fraction_theta_max     0.993
_diffrn_measured_fraction_theta_full     0.993
_diffrn_reflns_limit_h_min     -12
_diffrn_reflns_limit_h_max     13
_diffrn_reflns_limit_k_min     -25
_diffrn_reflns_limit_k_max     25
_diffrn_reflns_limit_l_min     -10
_diffrn_reflns_limit_l_max     10
_diffrn_standards_number     ?
_diffrn_standards_interval_count     ?
_diffrn_standards_interval_time     ?
_diffrn_standards_decay_%     ?
_refine_special_details
;
Refinement of <i>F</i>^2^ against ALL reflections. The weighted <i>R</i>-factor
<i>wR</i> and goodness of fit <i>S</i> are based on <i>F</i>^2^, conventional
<i>R</i>-factors <i>R</i> are based on <i>F</i>, with <i>F</i> set to zero for
negative <i>F</i>^2^. The threshold expression of <i>F</i>^2^ >
\s(<i>F</i>^2^) is used only for calculating <i>R</i>-factors(gt) <i>etc</i>.
and is not relevant to the choice of reflections for refinement.
<i>R</i>-factors based on <i>F</i>^2^ are statistically about twice as large
as those based on <i>F</i>, and <i>R</i>- factors based on ALL data will be
even larger.
;
_reflns_number_total     3878
_reflns_number_gt     3320
_reflns_threshold_expression     I>2sigma(I)
_refine_ls_structure_factor_coef     Fsqd
_refine_ls_matrix_type     full
_refine_ls_R_factor_all     0.0346
_refine_ls_R_factor_gt     0.0280
_refine_ls_wR_factor_gt     0.0721
_refine_ls_wR_factor_ref     0.0757
_refine_ls_goodness_of_fit_ref     1.009
_refine_ls_restrained_S_all     1.009
_refine_ls_number_reflns     3878
_refine_ls_number_parameters     218
_refine_ls_number_restraints     0
_refine_ls_hydrogen_treatment     constr
_refine_ls_weighting_scheme     calc
_refine_ls_weighting_details
         'calc w=1/[\s^2^(Fo^2^)+(0.0330P)^2^+0.4857P] where P=(Fo^2^+2Fc^2^)/3'
_atom_sites_solution_hydrogens     geom
_atom_sites_solution_primary     direct
_atom_sites_solution_secondary     difmap
_refine_ls_shift/su_max     0.000
_refine_ls_shift/su_mean     0.000
_refine_diff_density_max     0.270
_refine_diff_density_min     -0.271
_refine_ls_extinction_method     'SHELXL97 (Sheldrick, 2008)'
_refine_ls_extinction_coef     0.0231(10)
_refine_ls_extinction_expression
                                  'Fc^*^=kFc[1+0.001xFc^2^\l^3^/sin(2\q)]^-1/4^'
loop_
    _atom_type_symbol
    _atom_type_description
    _atom_type_scat_dispersion_real
    _atom_type_scat_dispersion_imag
    _atom_type_scat_source
    'C' 'C' 0.0033 0.0016
                         'International Tables Vol C Tables 4.2.6.8 and 6.1.1.4'
    'H' 'H' 0.0000 0.0000
                         'International Tables Vol C Tables 4.2.6.8 and 6.1.1.4'
    'N' 'N' 0.0061 0.0033
                         'International Tables Vol C Tables 4.2.6.8 and 6.1.1.4'
    'O' 'O' 0.0106 0.0060
                         'International Tables Vol C Tables 4.2.6.8 and 6.1.1.4'
    'Fe' 'Fe' 0.3463 0.8444
                         'International Tables Vol C Tables 4.2.6.8 and 6.1.1.4'
_computing_data_collection     'APEX2 (Bruker, 2008)'
_computing_cell_refinement     'SAINT (Bruker, 2008)'
_computing_data_reduction     'SAINT (Bruker, 2008)'
_computing_structure_solution     'SHELXS97 (Sheldrick, 2008)'
_computing_structure_refinement     'SHELXL97 (Sheldrick, 2008)'
_computing_molecular_graphics
                  'ORTEP-3 for Windows (Farrugia, 2012) and PLATON (Spek, 2009)'
_computing_publication_material
;
SHELXL97 (Sheldrick, 2008),  PLATON (Spek, 2009) and
publCIF (Westrip, 2010)
;
loop_
    _atom_site_type_symbol
    _atom_site_label
    _atom_site_fract_x
    _atom_site_fract_y
    _atom_site_fract_z
    _atom_site_U_iso_or_equiv
    _atom_site_adp_type
    _atom_site_calc_flag
    _atom_site_refinement_flags
    _atom_site_occupancy
    _atom_site_symmetry_multiplicity
    _atom_site_disorder_assembly
    _atom_site_disorder_group
    Fe Fe1 0.86764(2) 0.122593(11) 0.36654(3) 0.03932(9) Uani d . 1 1 . .
    O O1 0.53463(10) 0.08538(5) 0.40784(12) 0.0377(2) Uani d . 1 1 . .
    O O3 0.67181(11) -0.10978(6) 0.34443(16) 0.0499(3) Uani d . 1 1 . .
    O O2 0.48671(13) -0.13896(6) 0.19888(17) 0.0564(3) Uani d . 1 1 . .
    C C8 0.52228(13) -0.02353(7) 0.26407(16) 0.0310(3) Uani d . 1 1 . .
    C C7 0.41120(13) -0.00411(7) 0.17099(16) 0.0343(3) Uani d . 1 1 . .
    H H7 0.3591 -0.0364 0.1077 0.041 Uiso calc R 1 1 . .
    N N1 0.56204(12) -0.09583(6) 0.26937(15) 0.0380(3) Uani d . 1 1 . .
    C C1 0.43906(14) 0.11112(7) 0.28951(18) 0.0358(3) Uani d . 1 1 . .
    C C6 0.37266(13) 0.06792(7) 0.16975(17) 0.0350(3) Uani d . 1 1 . .
    C C10 0.73280(13) 0.04854(7) 0.28505(16) 0.0334(3) Uani d . 1 1 . .
    C C9 0.61296(13) 0.02649(7) 0.36567(16) 0.0311(3) Uani d . 1 1 . .
    H H9 0.6460 0.0031 0.4693 0.037 Uiso calc R 1 1 . .
    C C14 0.73990(16) 0.10038(8) 0.16104(18) 0.0418(3) Uani d . 1 1 . .
    H H14 0.6695 0.1279 0.1142 0.050 Uiso calc R 1 1 . .
    C C2 0.40451(17) 0.18034(9) 0.2994(2) 0.0503(4) Uani d . 1 1 . .
    H H2 0.4481 0.2087 0.3809 0.060 Uiso calc R 1 1 . .
    C C11 0.86294(14) 0.01895(8) 0.3209(2) 0.0416(3) Uani d . 1 1 . .
    H H11 0.8869 -0.0161 0.3971 0.050 Uiso calc R 1 1 . .
    C C5 0.27019(15) 0.09517(9) 0.0577(2) 0.0459(4) Uani d . 1 1 . .
    H H5 0.2245 0.0668 -0.0223 0.055 Uiso calc R 1 1 . .
    C C4 0.23676(18) 0.16440(10) 0.0658(2) 0.0588(5) Uani d . 1 1 . .
    H H4 0.1691 0.1827 -0.0094 0.071 Uiso calc R 1 1 . .
    C C13 0.87430(18) 0.10230(10) 0.1222(2) 0.0540(4) Uani d . 1 1 . .
    H H13 0.9071 0.1315 0.0454 0.065 Uiso calc R 1 1 . .
    C C3 0.3038(2) 0.20631(9) 0.1855(3) 0.0612(5) Uani d . 1 1 . .
    H H3 0.2809 0.2529 0.1897 0.073 Uiso calc R 1 1 . .
    C C16 1.02060(19) 0.17053(10) 0.5089(3) 0.0621(5) Uani d . 1 1 . .
    H H16 1.1114 0.1609 0.5098 0.074 Uiso calc R 1 1 . .
    C C19 0.8045(2) 0.16867(11) 0.5692(3) 0.0644(5) Uani d . 1 1 . .
    H H19 0.7277 0.1575 0.6172 0.077 Uiso calc R 1 1 . .
    C C12 0.94954(16) 0.05243(10) 0.2199(2) 0.0538(4) Uani d . 1 1 . .
    H H12 1.0402 0.0431 0.2184 0.065 Uiso calc R 1 1 . .
    C C15 0.9335(2) 0.13943(10) 0.6101(2) 0.0625(5) Uani d . 1 1 . .
    H H15 0.9564 0.1056 0.6898 0.075 Uiso calc R 1 1 . .
    C C18 0.8136(2) 0.21766(10) 0.4431(3) 0.0651(6) Uani d . 1 1 . .
    H H18 0.7437 0.2446 0.3932 0.078 Uiso calc R 1 1 . .
    C C17 0.9465(2) 0.21885(9) 0.4056(3) 0.0650(5) Uani d . 1 1 . .
    H H17 0.9798 0.2466 0.3264 0.078 Uiso calc R 1 1 . .
loop_
    _atom_site_aniso_label
    _atom_site_aniso_U_11
    _atom_site_aniso_U_22
    _atom_site_aniso_U_33
    _atom_site_aniso_U_12
    _atom_site_aniso_U_13
    _atom_site_aniso_U_23
    Fe1 0.03815(13) 0.03059(13) 0.04735(14) -0.00762(8) -0.00298(9) -0.00190(9)
    O1 0.0411(5) 0.0328(5) 0.0384(5) 0.0026(4) 0.0010(4) -0.0087(4)
    O3 0.0464(6) 0.0370(6) 0.0652(7) 0.0085(5) 0.0013(5) 0.0051(5)
    O2 0.0640(7) 0.0295(6) 0.0730(8) -0.0069(5) -0.0030(6) -0.0103(6)
    C8 0.0352(6) 0.0250(6) 0.0334(6) -0.0023(5) 0.0069(5) -0.0014(5)
    C7 0.0360(6) 0.0327(7) 0.0340(6) -0.0044(5) 0.0037(5) -0.0034(5)
    N1 0.0439(6) 0.0279(6) 0.0430(6) 0.0000(5) 0.0084(5) -0.0001(5)
    C1 0.0362(7) 0.0309(7) 0.0415(7) 0.0011(5) 0.0093(6) 0.0016(6)
    C6 0.0333(6) 0.0347(7) 0.0375(7) 0.0009(5) 0.0066(5) 0.0027(6)
    C10 0.0364(6) 0.0287(7) 0.0345(6) -0.0050(5) 0.0014(5) -0.0040(5)
    C9 0.0341(6) 0.0265(6) 0.0320(6) 0.0002(5) 0.0017(5) -0.0008(5)
    C14 0.0469(8) 0.0400(8) 0.0375(7) -0.0105(6) 0.0002(6) 0.0000(6)
    C2 0.0538(9) 0.0317(8) 0.0660(10) 0.0031(7) 0.0102(8) -0.0049(7)
    C11 0.0380(7) 0.0324(8) 0.0541(8) -0.0029(6) 0.0036(6) -0.0054(6)
    C5 0.0397(7) 0.0520(10) 0.0455(8) 0.0051(7) 0.0032(6) 0.0061(7)
    C4 0.0503(9) 0.0566(11) 0.0687(11) 0.0174(8) 0.0043(8) 0.0200(9)
    C13 0.0576(10) 0.0572(11) 0.0495(9) -0.0189(8) 0.0160(8) -0.0018(8)
    C3 0.0619(10) 0.0364(9) 0.0867(13) 0.0153(8) 0.0147(10) 0.0118(9)
    C16 0.0506(9) 0.0501(11) 0.0791(12) -0.0092(8) -0.0194(9) -0.0113(10)
    C19 0.0669(11) 0.0591(12) 0.0667(11) -0.0139(9) 0.0056(9) -0.0302(10)
    C12 0.0408(8) 0.0514(10) 0.0717(11) -0.0085(7) 0.0167(8) -0.0104(9)
    C15 0.0843(14) 0.0448(10) 0.0527(10) -0.0026(9) -0.0159(9) -0.0089(8)
    C18 0.0631(11) 0.0386(9) 0.0864(14) 0.0045(8) -0.0213(10) -0.0170(10)
    C17 0.0699(12) 0.0370(9) 0.0823(13) -0.0202(8) -0.0154(10) 0.0009(9)
_geom_special_details
;
All e.s.d.'s (except the e.s.d. in the dihedral angle between two l.s. planes)
are estimated using the full covariance matrix. The cell e.s.d.'s are taken
into account individually in the estimation of e.s.d.'s in distances, angles
and torsion angles; correlations between e.s.d.'s in cell parameters are only
used when they are defined by crystal symmetry. An approximate (isotropic)
treatment of cell e.s.d.'s is used for estimating e.s.d.'s involving l.s.
planes.
;
loop_
    _geom_bond_atom_site_label_1
    _geom_bond_atom_site_label_2
    _geom_bond_site_symmetry_2
    _geom_bond_distance
    _geom_bond_publ_flag
    Fe1 C10 . 2.0280(14) ?
    Fe1 C17 . 2.0315(18) ?
    Fe1 C14 . 2.0317(17) ?
    Fe1 C18 . 2.0330(19) ?
    Fe1 C13 . 2.035(2) ?
    Fe1 C11 . 2.0358(16) ?
    Fe1 C16 . 2.0364(18) ?
    Fe1 C19 . 2.039(2) ?
    Fe1 C12 . 2.0407(19) ?
    Fe1 C15 . 2.041(2) ?
    O1 C1 . 1.3715(18) ?
    O1 C9 . 1.4471(16) ?
    O3 N1 . 1.2269(17) ?
    O2 N1 . 1.2227(17) ?
    C8 C7 . 1.328(2) ?
    C8 N1 . 1.4519(18) ?
    C8 C9 . 1.5072(18) ?
    C7 C6 . 1.444(2) ?
    C7 H7 . 0.9300 ?
    C1 C2 . 1.386(2) ?
    C1 C6 . 1.393(2) ?
    C6 C5 . 1.397(2) ?
    C10 C11 . 1.426(2) ?
    C10 C14 . 1.429(2) ?
    C10 C9 . 1.4982(19) ?
    C9 H9 . 0.9800 ?
    C14 C13 . 1.423(2) ?
    C14 H14 . 0.9300 ?
    C2 C3 . 1.384(3) ?
    C2 H2 . 0.9300 ?
    C11 C12 . 1.420(2) ?
    C11 H11 . 0.9300 ?
    C5 C4 . 1.382(3) ?
    C5 H5 . 0.9300 ?
    C4 C3 . 1.380(3) ?
    C4 H4 . 0.9300 ?
    C13 C12 . 1.411(3) ?
    C13 H13 . 0.9300 ?
    C3 H3 . 0.9300 ?
    C16 C15 . 1.404(3) ?
    C16 C17 . 1.409(3) ?
    C16 H16 . 0.9300 ?
    C19 C18 . 1.407(3) ?
    C19 C15 . 1.417(3) ?
    C19 H19 . 0.9300 ?
    C12 H12 . 0.9300 ?
    C15 H15 . 0.9300 ?
    C18 C17 . 1.403(3) ?
    C18 H18 . 0.9300 ?
    C17 H17 . 0.9300 ?
loop_
    _geom_angle_atom_site_label_1
    _geom_angle_atom_site_label_2
    _geom_angle_atom_site_label_3
    _geom_angle_site_symmetry_1
    _geom_angle_site_symmetry_3
    _geom_angle
    _geom_angle_publ_flag
    C10 Fe1 C17 . . 158.48(7) ?
    C10 Fe1 C14 . . 41.22(6) ?
    C17 Fe1 C14 . . 121.30(7) ?
    C10 Fe1 C18 . . 123.06(7) ?
    C17 Fe1 C18 . . 40.40(9) ?
    C14 Fe1 C18 . . 106.10(8) ?
    C10 Fe1 C13 . . 68.98(6) ?
    C17 Fe1 C13 . . 105.82(8) ?
    C14 Fe1 C13 . . 40.95(7) ?
    C18 Fe1 C13 . . 120.90(9) ?
    C10 Fe1 C11 . . 41.08(6) ?
    C17 Fe1 C11 . . 158.28(8) ?
    C14 Fe1 C11 . . 69.10(7) ?
    C18 Fe1 C11 . . 160.53(8) ?
    C13 Fe1 C11 . . 68.61(7) ?
    C10 Fe1 C16 . . 159.72(7) ?
    C17 Fe1 C16 . . 40.54(8) ?
    C14 Fe1 C16 . . 157.95(8) ?
    C18 Fe1 C16 . . 68.01(8) ?
    C13 Fe1 C16 . . 122.33(9) ?
    C11 Fe1 C16 . . 123.42(7) ?
    C10 Fe1 C19 . . 108.28(7) ?
    C17 Fe1 C19 . . 68.05(9) ?
    C14 Fe1 C19 . . 122.11(8) ?
    C18 Fe1 C19 . . 40.42(9) ?
    C13 Fe1 C19 . . 157.35(9) ?
    C11 Fe1 C19 . . 125.02(8) ?
    C16 Fe1 C19 . . 68.08(9) ?
    C10 Fe1 C12 . . 68.89(7) ?
    C17 Fe1 C12 . . 121.53(9) ?
    C14 Fe1 C12 . . 68.77(8) ?
    C18 Fe1 C12 . . 156.79(9) ?
    C13 Fe1 C12 . . 40.53(8) ?
    C11 Fe1 C12 . . 40.77(7) ?
    C16 Fe1 C12 . . 107.79(8) ?
    C19 Fe1 C12 . . 161.28(9) ?
    C10 Fe1 C15 . . 123.97(8) ?
    C17 Fe1 C15 . . 68.02(9) ?
    C14 Fe1 C15 . . 159.25(8) ?
    C18 Fe1 C15 . . 68.06(8) ?
    C13 Fe1 C15 . . 159.30(9) ?
    C11 Fe1 C15 . . 109.37(7) ?
    C16 Fe1 C15 . . 40.29(9) ?
    C19 Fe1 C15 . . 40.66(9) ?
    C12 Fe1 C15 . . 124.47(9) ?
    C1 O1 C9 . . 118.31(11) ?
    C7 C8 N1 . . 119.92(12) ?
    C7 C8 C9 . . 123.11(13) ?
    N1 C8 C9 . . 116.97(11) ?
    C8 C7 C6 . . 118.89(13) ?
    C8 C7 H7 . . 120.6 ?
    C6 C7 H7 . . 120.6 ?
    O2 N1 O3 . . 123.74(13) ?
    O2 N1 C8 . . 119.23(13) ?
    O3 N1 C8 . . 117.03(12) ?
    O1 C1 C2 . . 117.93(14) ?
    O1 C1 C6 . . 120.88(13) ?
    C2 C1 C6 . . 121.06(14) ?
    C1 C6 C5 . . 119.19(14) ?
    C1 C6 C7 . . 117.79(12) ?
    C5 C6 C7 . . 123.00(14) ?
    C11 C10 C14 . . 107.80(13) ?
    C11 C10 C9 . . 124.12(13) ?
    C14 C10 C9 . . 128.07(13) ?
    C11 C10 Fe1 . . 69.75(8) ?
    C14 C10 Fe1 . . 69.53(8) ?
    C9 C10 Fe1 . . 126.71(10) ?
    O1 C9 C10 . . 111.54(11) ?
    O1 C9 C8 . . 108.86(11) ?
    C10 C9 C8 . . 114.05(11) ?
    O1 C9 H9 . . 107.4 ?
    C10 C9 H9 . . 107.4 ?
    C8 C9 H9 . . 107.4 ?
    C13 C14 C10 . . 107.55(15) ?
    C13 C14 Fe1 . . 69.64(10) ?
    C10 C14 Fe1 . . 69.25(8) ?
    C13 C14 H14 . . 126.2 ?
    C10 C14 H14 . . 126.2 ?
    Fe1 C14 H14 . . 126.5 ?
    C3 C2 C1 . . 118.63(17) ?
    C3 C2 H2 . . 120.7 ?
    C1 C2 H2 . . 120.7 ?
    C12 C11 C10 . . 107.93(15) ?
    C12 C11 Fe1 . . 69.80(10) ?
    C10 C11 Fe1 . . 69.17(8) ?
    C12 C11 H11 . . 126.0 ?
    C10 C11 H11 . . 126.0 ?
    Fe1 C11 H11 . . 126.6 ?
    C4 C5 C6 . . 119.88(16) ?
    C4 C5 H5 . . 120.1 ?
    C6 C5 H5 . . 120.1 ?
    C3 C4 C5 . . 119.99(16) ?
    C3 C4 H4 . . 120.0 ?
    C5 C4 H4 . . 120.0 ?
    C12 C13 C14 . . 108.49(15) ?
    C12 C13 Fe1 . . 69.96(11) ?
    C14 C13 Fe1 . . 69.41(9) ?
    C12 C13 H13 . . 125.8 ?
    C14 C13 H13 . . 125.8 ?
    Fe1 C13 H13 . . 126.5 ?
    C4 C3 C2 . . 121.23(16) ?
    C4 C3 H3 . . 119.4 ?
    C2 C3 H3 . . 119.4 ?
    C15 C16 C17 . . 108.10(18) ?
    C15 C16 Fe1 . . 70.02(11) ?
    C17 C16 Fe1 . . 69.54(10) ?
    C15 C16 H16 . . 126.0 ?
    C17 C16 H16 . . 126.0 ?
    Fe1 C16 H16 . . 126.1 ?
    C18 C19 C15 . . 107.68(19) ?
    C18 C19 Fe1 . . 69.57(12) ?
    C15 C19 Fe1 . . 69.75(11) ?
    C18 C19 H19 . . 126.2 ?
    C15 C19 H19 . . 126.2 ?
    Fe1 C19 H19 . . 126.1 ?
    C13 C12 C11 . . 108.23(15) ?
    C13 C12 Fe1 . . 69.51(11) ?
    C11 C12 Fe1 . . 69.43(10) ?
    C13 C12 H12 . . 125.9 ?
    C11 C12 H12 . . 125.9 ?
    Fe1 C12 H12 . . 126.8 ?
    C16 C15 C19 . . 107.89(19) ?
    C16 C15 Fe1 . . 69.68(11) ?
    C19 C15 Fe1 . . 69.60(11) ?
    C16 C15 H15 . . 126.1 ?
    C19 C15 H15 . . 126.1 ?
    Fe1 C15 H15 . . 126.2 ?
    C17 C18 C19 . . 108.30(17) ?
    C17 C18 Fe1 . . 69.75(11) ?
    C19 C18 Fe1 . . 70.02(11) ?
    C17 C18 H18 . . 125.8 ?
    C19 C18 H18 . . 125.8 ?
    Fe1 C18 H18 . . 126.0 ?
    C18 C17 C16 . . 108.03(19) ?
    C18 C17 Fe1 . . 69.86(10) ?
    C16 C17 Fe1 . . 69.92(10) ?
    C18 C17 H17 . . 126.0 ?
    C16 C17 H17 . . 126.0 ?
    Fe1 C17 H17 . . 125.8 ?
loop_
    _geom_torsion_atom_site_label_1
    _geom_torsion_atom_site_label_2
    _geom_torsion_atom_site_label_3
    _geom_torsion_atom_site_label_4
    _geom_torsion_site_symmetry_1
    _geom_torsion_site_symmetry_2
    _geom_torsion_site_symmetry_3
    _geom_torsion_site_symmetry_4
    _geom_torsion
    _geom_torsion_publ_flag
    N1 C8 C7 C6 . . . . 179.06(12) ?
    C9 C8 C7 C6 . . . . -1.8(2) ?
    C7 C8 N1 O2 . . . . -6.1(2) ?
    C9 C8 N1 O2 . . . . 174.62(13) ?
    C7 C8 N1 O3 . . . . 173.14(13) ?
    C9 C8 N1 O3 . . . . -6.09(18) ?
    C9 O1 C1 C2 . . . . -153.62(13) ?
    C9 O1 C1 C6 . . . . 30.53(18) ?
    O1 C1 C6 C5 . . . . 176.06(13) ?
    C2 C1 C6 C5 . . . . 0.3(2) ?
    O1 C1 C6 C7 . . . . -2.15(19) ?
    C2 C1 C6 C7 . . . . -177.87(14) ?
    C8 C7 C6 C1 . . . . -12.08(19) ?
    C8 C7 C6 C5 . . . . 169.79(14) ?
    C17 Fe1 C10 C11 . . . . 160.9(2) ?
    C14 Fe1 C10 C11 . . . . 119.05(13) ?
    C18 Fe1 C10 C11 . . . . -164.87(11) ?
    C13 Fe1 C10 C11 . . . . 81.15(11) ?
    C16 Fe1 C10 C11 . . . . -46.7(2) ?
    C19 Fe1 C10 C11 . . . . -122.75(11) ?
    C12 Fe1 C10 C11 . . . . 37.58(10) ?
    C15 Fe1 C10 C11 . . . . -80.55(12) ?
    C17 Fe1 C10 C14 . . . . 41.8(2) ?
    C18 Fe1 C10 C14 . . . . 76.08(12) ?
    C13 Fe1 C10 C14 . . . . -37.90(10) ?
    C11 Fe1 C10 C14 . . . . -119.05(13) ?
    C16 Fe1 C10 C14 . . . . -165.7(2) ?
    C19 Fe1 C10 C14 . . . . 118.20(11) ?
    C12 Fe1 C10 C14 . . . . -81.47(11) ?
    C15 Fe1 C10 C14 . . . . 160.40(11) ?
    C17 Fe1 C10 C9 . . . . -81.0(3) ?
    C14 Fe1 C10 C9 . . . . -122.87(16) ?
    C18 Fe1 C10 C9 . . . . -46.79(15) ?
    C13 Fe1 C10 C9 . . . . -160.77(14) ?
    C11 Fe1 C10 C9 . . . . 118.08(16) ?
    C16 Fe1 C10 C9 . . . . 71.4(3) ?
    C19 Fe1 C10 C9 . . . . -4.67(14) ?
    C12 Fe1 C10 C9 . . . . 155.66(14) ?
    C15 Fe1 C10 C9 . . . . 37.53(15) ?
    C1 O1 C9 C10 . . . . 86.39(14) ?
    C1 O1 C9 C8 . . . . -40.33(15) ?
    C11 C10 C9 O1 . . . . 137.94(13) ?
    C14 C10 C9 O1 . . . . -42.85(18) ?
    Fe1 C10 C9 O1 . . . . 48.87(15) ?
    C11 C10 C9 C8 . . . . -98.24(16) ?
    C14 C10 C9 C8 . . . . 80.98(18) ?
    Fe1 C10 C9 C8 . . . . 172.69(10) ?
    C7 C8 C9 O1 . . . . 26.80(17) ?
    N1 C8 C9 O1 . . . . -153.99(11) ?
    C7 C8 C9 C10 . . . . -98.46(16) ?
    N1 C8 C9 C10 . . . . 80.76(15) ?
    C11 C10 C14 C13 . . . . -0.15(17) ?
    C9 C10 C14 C13 . . . . -179.46(14) ?
    Fe1 C10 C14 C13 . . . . 59.33(11) ?
    C11 C10 C14 Fe1 . . . . -59.48(10) ?
    C9 C10 C14 Fe1 . . . . 121.21(14) ?
    C10 Fe1 C14 C13 . . . . -118.98(15) ?
    C17 Fe1 C14 C13 . . . . 77.66(14) ?
    C18 Fe1 C14 C13 . . . . 118.88(13) ?
    C11 Fe1 C14 C13 . . . . -81.04(11) ?
    C16 Fe1 C14 C13 . . . . 47.9(2) ?
    C19 Fe1 C14 C13 . . . . 159.90(12) ?
    C12 Fe1 C14 C13 . . . . -37.20(11) ?
    C15 Fe1 C14 C13 . . . . -170.7(2) ?
    C17 Fe1 C14 C10 . . . . -163.36(11) ?
    C18 Fe1 C14 C10 . . . . -122.14(11) ?
    C13 Fe1 C14 C10 . . . . 118.98(15) ?
    C11 Fe1 C14 C10 . . . . 37.95(9) ?
    C16 Fe1 C14 C10 . . . . 166.84(18) ?
    C19 Fe1 C14 C10 . . . . -81.11(12) ?
    C12 Fe1 C14 C10 . . . . 81.78(10) ?
    C15 Fe1 C14 C10 . . . . -51.7(2) ?
    O1 C1 C2 C3 . . . . -177.03(15) ?
    C6 C1 C2 C3 . . . . -1.2(2) ?
    C14 C10 C11 C12 . . . . 0.10(17) ?
    C9 C10 C11 C12 . . . . 179.45(13) ?
    Fe1 C10 C11 C12 . . . . -59.24(11) ?
    C14 C10 C11 Fe1 . . . . 59.34(10) ?
    C9 C10 C11 Fe1 . . . . -121.31(13) ?
    C10 Fe1 C11 C12 . . . . 119.40(14) ?
    C17 Fe1 C11 C12 . . . . -41.7(2) ?
    C14 Fe1 C11 C12 . . . . 81.33(12) ?
    C18 Fe1 C11 C12 . . . . 160.4(2) ?
    C13 Fe1 C11 C12 . . . . 37.27(11) ?
    C16 Fe1 C11 C12 . . . . -78.18(14) ?
    C19 Fe1 C11 C12 . . . . -163.38(11) ?
    C15 Fe1 C11 C12 . . . . -120.73(12) ?
    C17 Fe1 C11 C10 . . . . -161.06(19) ?
    C14 Fe1 C11 C10 . . . . -38.07(9) ?
    C18 Fe1 C11 C10 . . . . 41.0(3) ?
    C13 Fe1 C11 C10 . . . . -82.13(10) ?
    C16 Fe1 C11 C10 . . . . 162.42(10) ?
    C19 Fe1 C11 C10 . . . . 77.22(12) ?
    C12 Fe1 C11 C10 . . . . -119.40(14) ?
    C15 Fe1 C11 C10 . . . . 119.87(10) ?
    C1 C6 C5 C4 . . . . 0.6(2) ?
    C7 C6 C5 C4 . . . . 178.67(15) ?
    C6 C5 C4 C3 . . . . -0.6(3) ?
    C10 C14 C13 C12 . . . . 0.15(19) ?
    Fe1 C14 C13 C12 . . . . 59.23(13) ?
    C10 C14 C13 Fe1 . . . . -59.08(11) ?
    C10 Fe1 C13 C12 . . . . -81.71(10) ?
    C17 Fe1 C13 C12 . . . . 120.33(11) ?
    C14 Fe1 C13 C12 . . . . -119.85(14) ?
    C18 Fe1 C13 C12 . . . . 161.48(10) ?
    C11 Fe1 C13 C12 . . . . -37.49(9) ?
    C16 Fe1 C13 C12 . . . . 79.39(12) ?
    C19 Fe1 C13 C12 . . . . -168.93(18) ?
    C15 Fe1 C13 C12 . . . . 50.9(3) ?
    C10 Fe1 C13 C14 . . . . 38.14(10) ?
    C17 Fe1 C13 C14 . . . . -119.83(11) ?
    C18 Fe1 C13 C14 . . . . -78.67(12) ?
    C11 Fe1 C13 C14 . . . . 82.35(10) ?
    C16 Fe1 C13 C14 . . . . -160.76(10) ?
    C19 Fe1 C13 C14 . . . . -49.1(2) ?
    C12 Fe1 C13 C14 . . . . 119.85(14) ?
    C15 Fe1 C13 C14 . . . . 170.70(19) ?
    C5 C4 C3 C2 . . . . -0.3(3) ?
    C1 C2 C3 C4 . . . . 1.2(3) ?
    C10 Fe1 C16 C15 . . . . -45.6(3) ?
    C17 Fe1 C16 C15 . . . . 119.24(19) ?
    C14 Fe1 C16 C15 . . . . 160.02(18) ?
    C18 Fe1 C16 C15 . . . . 81.56(14) ?
    C13 Fe1 C16 C15 . . . . -164.86(12) ?
    C11 Fe1 C16 C15 . . . . -80.57(14) ?
    C19 Fe1 C16 C15 . . . . 37.83(13) ?
    C12 Fe1 C16 C15 . . . . -122.74(13) ?
    C10 Fe1 C16 C17 . . . . -164.87(19) ?
    C14 Fe1 C16 C17 . . . . 40.8(3) ?
    C18 Fe1 C16 C17 . . . . -37.67(14) ?
    C13 Fe1 C16 C17 . . . . 75.90(16) ?
    C11 Fe1 C16 C17 . . . . 160.19(13) ?
    C19 Fe1 C16 C17 . . . . -81.40(15) ?
    C12 Fe1 C16 C17 . . . . 118.03(14) ?
    C15 Fe1 C16 C17 . . . . -119.24(19) ?
    C10 Fe1 C19 C18 . . . . -119.88(11) ?
    C17 Fe1 C19 C18 . . . . 37.51(11) ?
    C14 Fe1 C19 C18 . . . . -76.59(13) ?
    C13 Fe1 C19 C18 . . . . -40.8(2) ?
    C11 Fe1 C19 C18 . . . . -162.33(10) ?
    C16 Fe1 C19 C18 . . . . 81.38(12) ?
    C12 Fe1 C19 C18 . . . . 162.08(19) ?
    C15 Fe1 C19 C18 . . . . 118.88(17) ?
    C10 Fe1 C19 C15 . . . . 121.24(12) ?
    C17 Fe1 C19 C15 . . . . -81.37(13) ?
    C14 Fe1 C19 C15 . . . . 164.53(11) ?
    C18 Fe1 C19 C15 . . . . -118.88(17) ?
    C13 Fe1 C19 C15 . . . . -159.69(18) ?
    C11 Fe1 C19 C15 . . . . 78.79(14) ?
    C16 Fe1 C19 C15 . . . . -37.50(12) ?
    C12 Fe1 C19 C15 . . . . 43.2(3) ?
    C14 C13 C12 C11 . . . . -0.1(2) ?
    Fe1 C13 C12 C11 . . . . 58.80(12) ?
    C14 C13 C12 Fe1 . . . . -58.89(12) ?
    C10 C11 C12 C13 . . . . -0.01(19) ?
    Fe1 C11 C12 C13 . . . . -58.85(13) ?
    C10 C11 C12 Fe1 . . . . 58.85(11) ?
    C10 Fe1 C12 C13 . . . . 81.94(10) ?
    C17 Fe1 C12 C13 . . . . -76.98(12) ?
    C14 Fe1 C12 C13 . . . . 37.58(10) ?
    C18 Fe1 C12 C13 . . . . -43.7(2) ?
    C11 Fe1 C12 C13 . . . . 119.80(14) ?
    C16 Fe1 C12 C13 . . . . -119.29(11) ?
    C19 Fe1 C12 C13 . . . . 166.7(2) ?
    C15 Fe1 C12 C13 . . . . -160.58(11) ?
    C10 Fe1 C12 C11 . . . . -37.85(9) ?
    C17 Fe1 C12 C11 . . . . 163.23(10) ?
    C14 Fe1 C12 C11 . . . . -82.21(10) ?
    C18 Fe1 C12 C11 . . . . -163.54(16) ?
    C13 Fe1 C12 C11 . . . . -119.80(14) ?
    C16 Fe1 C12 C11 . . . . 120.92(11) ?
    C19 Fe1 C12 C11 . . . . 46.9(3) ?
    C15 Fe1 C12 C11 . . . . 79.63(13) ?
    C17 C16 C15 C19 . . . . 0.0(2) ?
    Fe1 C16 C15 C19 . . . . -59.33(13) ?
    C17 C16 C15 Fe1 . . . . 59.33(13) ?
    C18 C19 C15 C16 . . . . -0.1(2) ?
    Fe1 C19 C15 C16 . . . . 59.38(13) ?
    C18 C19 C15 Fe1 . . . . -59.46(13) ?
    C10 Fe1 C15 C16 . . . . 162.62(11) ?
    C17 Fe1 C15 C16 . . . . -37.71(12) ?
    C14 Fe1 C15 C16 . . . . -158.78(19) ?
    C18 Fe1 C15 C16 . . . . -81.42(13) ?
    C13 Fe1 C15 C16 . . . . 38.6(3) ?
    C11 Fe1 C15 C16 . . . . 119.22(12) ?
    C19 Fe1 C15 C16 . . . . -119.15(18) ?
    C12 Fe1 C15 C16 . . . . 76.30(14) ?
    C10 Fe1 C15 C19 . . . . -78.22(14) ?
    C17 Fe1 C15 C19 . . . . 81.44(14) ?
    C14 Fe1 C15 C19 . . . . -39.6(3) ?
    C18 Fe1 C15 C19 . . . . 37.73(12) ?
    C13 Fe1 C15 C19 . . . . 157.8(2) ?
    C11 Fe1 C15 C19 . . . . -121.63(12) ?
    C16 Fe1 C15 C19 . . . . 119.15(18) ?
    C12 Fe1 C15 C19 . . . . -164.54(11) ?
    C15 C19 C18 C17 . . . . 0.1(2) ?
    Fe1 C19 C18 C17 . . . . -59.45(13) ?
    C15 C19 C18 Fe1 . . . . 59.57(13) ?
    C10 Fe1 C18 C17 . . . . -161.43(11) ?
    C14 Fe1 C18 C17 . . . . -119.68(12) ?
    C13 Fe1 C18 C17 . . . . -77.70(13) ?
    C11 Fe1 C18 C17 . . . . 167.60(19) ?
    C16 Fe1 C18 C17 . . . . 37.81(13) ?
    C19 Fe1 C18 C17 . . . . 119.36(16) ?
    C12 Fe1 C18 C17 . . . . -46.1(2) ?
    C15 Fe1 C18 C17 . . . . 81.41(13) ?
    C10 Fe1 C18 C19 . . . . 79.21(13) ?
    C17 Fe1 C18 C19 . . . . -119.36(16) ?
    C14 Fe1 C18 C19 . . . . 120.96(12) ?
    C13 Fe1 C18 C19 . . . . 162.94(11) ?
    C11 Fe1 C18 C19 . . . . 48.2(3) ?
    C16 Fe1 C18 C19 . . . . -81.56(13) ?
    C12 Fe1 C18 C19 . . . . -165.48(17) ?
    C15 Fe1 C18 C19 . . . . -37.95(12) ?
    C19 C18 C17 C16 . . . . -0.1(2) ?
    Fe1 C18 C17 C16 . . . . -59.73(13) ?
    C19 C18 C17 Fe1 . . . . 59.62(13) ?
    C15 C16 C17 C18 . . . . 0.1(2) ?
    Fe1 C16 C17 C18 . . . . 59.70(13) ?
    C15 C16 C17 Fe1 . . . . -59.63(13) ?
    C10 Fe1 C17 C18 . . . . 46.7(3) ?
    C14 Fe1 C17 C18 . . . . 77.66(15) ?
    C13 Fe1 C17 C18 . . . . 119.39(13) ?
    C11 Fe1 C17 C18 . . . . -168.85(18) ?
    C16 Fe1 C17 C18 . . . . -119.02(19) ?
    C19 Fe1 C17 C18 . . . . -37.53(12) ?
    C12 Fe1 C17 C18 . . . . 160.53(12) ?
    C15 Fe1 C17 C18 . . . . -81.53(14) ?
    C10 Fe1 C17 C16 . . . . 165.72(18) ?
    C14 Fe1 C17 C16 . . . . -163.32(12) ?
    C18 Fe1 C17 C16 . . . . 119.02(19) ?
    C13 Fe1 C17 C16 . . . . -121.60(14) ?
    C11 Fe1 C17 C16 . . . . -49.8(3) ?
    C19 Fe1 C17 C16 . . . . 81.49(15) ?
    C12 Fe1 C17 C16 . . . . -80.45(16) ?
    C15 Fe1 C17 C16 . . . . 37.49(13) ?
loop_
    _geom_hbond_atom_site_label_D
    _geom_hbond_atom_site_label_H
    _geom_hbond_atom_site_label_A
    _geom_hbond_site_symmetry_A
    _geom_hbond_distance_DH
    _geom_hbond_distance_HA
    _geom_hbond_distance_DA
    _geom_hbond_angle_DHA
    C16 H16 O3 3_756 0.93 2.55 3.390(3) 150
_iucr_refine_instructions_details
;
TITL PARAFERRO in P2(1)/c
CELL  0.71073  10.0470  19.3170   8.1350   90.000   96.667   90.000
ZERR     4.00   0.0050   0.0050   0.0050    0.005    0.005    0.005
LATT   1
SYMM  - X, 1/2 + Y, 1/2 - Z
SFAC  C    H    N    O    FE
UNIT  76   60   4    12   4
MERG   2
EQIV  $1 -X+2, -Y, -Z+1
HTAB  C16 O3_$1
FMAP   2
PLAN   25
SIZE     0.20   0.25   0.30
ACTA
BOND   $H
CONF
L.S.  10
WGHT    0.033000    0.485700
EXTI    0.023092
FVAR       0.17869
FE1   5    0.867638    0.122593    0.366537    11.00000    0.03815    0.03059 =
         0.04735   -0.00190   -0.00298   -0.00762
O1    4    0.534630    0.085382    0.407838    11.00000    0.04109    0.03282 =
         0.03843   -0.00871    0.00103    0.00265
O3    4    0.671805   -0.109780    0.344434    11.00000    0.04642    0.03702 =
         0.06518    0.00510    0.00129    0.00847
O2    4    0.486715   -0.138957    0.198877    11.00000    0.06403    0.02952 =
         0.07297   -0.01031   -0.00298   -0.00694
C8    1    0.522279   -0.023525    0.264068    11.00000    0.03518    0.02500 =
         0.03343   -0.00140    0.00694   -0.00235
C7    1    0.411203   -0.004113    0.170994    11.00000    0.03600    0.03275 =
         0.03405   -0.00340    0.00374   -0.00444
AFIX  43
H7    2    0.359104   -0.036366    0.107672    11.00000   -1.20000
AFIX   0
N1    3    0.562041   -0.095826    0.269367    11.00000    0.04389    0.02788 =
         0.04299   -0.00008    0.00838    0.00004
C1    1    0.439063    0.111119    0.289510    11.00000    0.03619    0.03090 =
         0.04145    0.00163    0.00930    0.00108
C6    1    0.372661    0.067917    0.169747    11.00000    0.03332    0.03474 =
         0.03745    0.00270    0.00663    0.00092
C10   1    0.732800    0.048536    0.285053    11.00000    0.03638    0.02866 =
         0.03453   -0.00402    0.00137   -0.00500
C9    1    0.612956    0.026487    0.365665    11.00000    0.03413    0.02654 =
         0.03200   -0.00077    0.00169    0.00019
AFIX  13
H9    2    0.646003    0.003058    0.469267    11.00000   -1.20000
AFIX   0
C14   1    0.739896    0.100381    0.161037    11.00000    0.04689    0.03997 =
         0.03745   -0.00003    0.00025   -0.01051
AFIX  43
H14   2    0.669463    0.127862    0.114247    11.00000   -1.20000
AFIX   0
C2    1    0.404512    0.180336    0.299437    11.00000    0.05380    0.03172 =
         0.06599   -0.00488    0.01016    0.00312
AFIX  43
H2    2    0.448084    0.208741    0.380938    11.00000   -1.20000
AFIX   0
C11   1    0.862944    0.018947    0.320941    11.00000    0.03797    0.03238 =
         0.05412   -0.00537    0.00360   -0.00285
AFIX  43
H11   2    0.886890   -0.016094    0.397061    11.00000   -1.20000
AFIX   0
C5    1    0.270188    0.095172    0.057665    11.00000    0.03966    0.05204 =
         0.04547    0.00614    0.00324    0.00508
AFIX  43
H5    2    0.224523    0.066795   -0.022304    11.00000   -1.20000
AFIX   0
C4    1    0.236763    0.164397    0.065804    11.00000    0.05028    0.05662 =
         0.06874    0.01997    0.00430    0.01736
AFIX  43
H4    2    0.169113    0.182733   -0.009371    11.00000   -1.20000
AFIX   0
C13   1    0.874298    0.102302    0.122190    11.00000    0.05761    0.05717 =
         0.04951   -0.00178    0.01597   -0.01893
AFIX  43
H13   2    0.907060    0.131497    0.045351    11.00000   -1.20000
AFIX   0
C3    1    0.303806    0.206312    0.185525    11.00000    0.06185    0.03640 =
         0.08667    0.01183    0.01474    0.01529
AFIX  43
H3    2    0.280892    0.252871    0.189739    11.00000   -1.20000
AFIX   0
C16   1    1.020600    0.170531    0.508884    11.00000    0.05063    0.05011 =
         0.07908   -0.01129   -0.01943   -0.00918
AFIX  43
H16   2    1.111388    0.160919    0.509842    11.00000   -1.20000
AFIX   0
C19   1    0.804505    0.168672    0.569250    11.00000    0.06689    0.05913 =
         0.06671   -0.03019    0.00562   -0.01389
AFIX  43
H19   2    0.727660    0.157484    0.617205    11.00000   -1.20000
AFIX   0
C12   1    0.949543    0.052430    0.219927    11.00000    0.04078    0.05141 =
         0.07166   -0.01036    0.01674   -0.00849
AFIX  43
H12   2    1.040206    0.043104    0.218430    11.00000   -1.20000
AFIX   0
C15   1    0.933487    0.139431    0.610098    11.00000    0.08432    0.04479 =
         0.05274   -0.00890   -0.01592   -0.00261
AFIX  43
H15   2    0.956378    0.105637    0.689808    11.00000   -1.20000
AFIX   0
C18   1    0.813646    0.217655    0.443129    11.00000    0.06312    0.03860 =
         0.08640   -0.01703   -0.02133    0.00448
AFIX  43
H18   2    0.743654    0.244632    0.393166    11.00000   -1.20000
AFIX   0
C17   1    0.946474    0.218847    0.405602    11.00000    0.06985    0.03702 =
         0.08227    0.00086   -0.01542   -0.02022
AFIX  43
H17   2    0.979759    0.246648    0.326445    11.00000   -1.20000
HKLF 4
REM  PARAFERRO in P2(1)/c
REM R1 =  0.0280 for   3320 Fo > 4sig(Fo)  and  0.0346 for all   3878 data
REM    218 parameters refined using      0 restraints
END
WGHT      0.0347      0.4212
REM Highest difference peak  0.270,  deepest hole -0.271,  1-sigma level  0.043
Q1    1   0.6744  0.0392  0.3207  11.00000  0.05    0.27
Q2    1   0.9461  0.1234  0.3145  11.00000  0.05    0.27
Q3    1   0.4272  0.1428  0.2846  11.00000  0.05    0.25
Q4    1   0.4197  0.0935  0.2144  11.00000  0.05    0.24
Q5    1   0.5626  0.0011  0.3091  11.00000  0.05    0.24
Q6    1   0.3957  0.0364  0.1728  11.00000  0.05    0.24
Q7    1   0.3976  0.0866  0.2350  11.00000  0.05    0.23
Q8    1   0.7277  0.0618  0.2044  11.00000  0.05    0.23
Q9    1   0.8032  0.1179  0.1715  11.00000  0.05    0.21
Q10   1   0.4555 -0.0136  0.2622  11.00000  0.05    0.21
Q11   1   0.7982  0.0980  0.1069  11.00000  0.05    0.21
Q12   1   0.7838  0.0256  0.2878  11.00000  0.05    0.20
Q13   1   0.8780  0.1637  0.6127  11.00000  0.05    0.20
Q14   1   0.8073  0.1495  0.3237  11.00000  0.05    0.20
Q15   1   0.5802  0.0635  0.3798  11.00000  0.05    0.20
Q16   1   0.4854 -0.0128  0.2090  11.00000  0.05    0.19
Q17   1   0.4833  0.0959  0.3409  11.00000  0.05    0.19
Q18   1   0.5382 -0.0532  0.2638  11.00000  0.05    0.18
Q19   1   0.7771  0.1414  0.3719  11.00000  0.05    0.18
Q20   1   0.3412  0.0769  0.1271  11.00000  0.05    0.18
Q21   1   0.9093  0.0660  0.1421  11.00000  0.05    0.18
Q22   1   0.9015  0.0233  0.2399  11.00000  0.05    0.18
Q23   1   0.7797  0.1277  0.4109  11.00000  0.05    0.17
Q24   1   0.9983  0.1529  0.5863  11.00000  0.05    0.17
Q25   1   0.2410  0.1204  0.0909  11.00000  0.05    0.17
;
data_global
_journal_date_recd_electronic     2013-06-01
_journal_date_accepted     2013-06-05
_journal_name_full     'Acta Crystallographica, Section E'
_journal_year     2013
_journal_volume     69
_journal_issue      7
_journal_page_first     m378
_journal_page_last     m378
_journal_paper_category     QM
_journal_paper_doi     10.1107/S1600536813015730
_journal_coeditor_code     IS5279
_publ_contact_author_name     'Seshadri, P.R.'
_publ_contact_author_address
;
Post Graduate and Research Department of Physics,
Agurchand Manmull Jain College,
Chennai 600 114, India
;
_publ_contact_author_email     'seshadri_pr@yahoo.com'
_publ_contact_author_fax     ?
_publ_contact_author_phone     '+919444225095'
_publ_section_title
;
2-Ferrocenyl-3-nitro-2<i>H</i>-chromene
;
loop_
    _publ_author_name
    _publ_author_footnote
    _publ_author_address
    'Paramasivam, S.' .
;
Post Graduate and Research Department of Physics,
Agurchand Manmull Jain College,
Chennai 600 114, India
;
    'Naga Siva Rao, Jonnalagadda' .
;
Department of Organic Chemistry,
University of Madras, Guindy Campus,
Chennai 600 025,
India.
;
    'Seshadri, P. R.' .
;
Post Graduate and Research Department of Physics,
Agurchand Manmull Jain College,
Chennai 600 114, India
;
    'Raghunathan, Raghavachary' .
;
Department of Organic Chemistry,
University of Madras, Guindy Campus,
Chennai 600 025,
India.
;
