# Supplementary material for: 2-Ferrocenyl-3-nitro-2H-chromene
Source: Acta Crystallogr Sect E Struct Rep Online. 2013 Jun 12;69(Pt 7):m378. doi: 10.1107/S1600536813015730 (PMC3772416; doi:10.1107/S1600536813015730)
Supplement: Supplementary file 2 [file e-69-0m378-Isup2.hkl]

#
# h,k,l, Fc-squared, Fo-squared, sigma(Fo-squared) and status flag
#
data_I
_shelx_title ' PARAFERRO in P2(1)/c'
_shelx_refln_list_code          4
_shelx_F_calc_maximum      237.35
_exptl_crystal_F_000       744.00
_reflns_d_resolution_high  0.7491
 
loop_
 _symmetry_equiv_pos_as_xyz
 'x, y, z'
 '-x, y+1/2, -z+1/2'
 '-x, -y, -z'
 'x, -y-1/2, z-1/2'
 
_cell_length_a    10.0470
_cell_length_b    19.3170
_cell_length_c     8.1350
_cell_angle_alpha  90.000
_cell_angle_beta   96.667
_cell_angle_gamma  90.000
 
_shelx_F_squared_multiplier     1.000
 
loop_
 _refln_index_h
 _refln_index_k
 _refln_index_l
 _refln_F_squared_calc
 _refln_F_squared_meas
 _refln_F_squared_sigma
 _refln_observed_status
   1   0   0      227.19      247.03      7.22 o
   2   0   0     1020.62     1026.44     18.26 o
   3   0   0     5170.63     5227.15     92.99 o
   4   0   0     1342.39     1332.51     24.06 o
   5   0   0     1656.62     1692.31     30.56 o
   6   0   0        0.52        2.10      1.06 o
   7   0   0     2201.64     2171.75     65.53 o
   8   0   0     1226.90     1232.68     25.20 o
   9   0   0        0.43       -1.08      1.08 o
  10   0   0      315.92      311.77      8.24 o
  11   0   0      332.66      365.99     12.18 o
  12   0   0      236.63      287.57     10.27 o
  13   0   0       19.71       23.80      5.64 o
   1   1   0     2106.53     2143.13     35.11 o
   2   1   0    30622.42    29393.42    389.78 o
   3   1   0     1793.10     1848.97     23.37 o
   4   1   0      191.14      204.77      4.11 o
   5   1   0      862.84      847.42     12.93 o
   6   1   0      628.49      578.81      8.53 o
   7   1   0       27.91       25.84      1.02 o
   8   1   0       12.04       13.60      0.96 o
   9   1   0      487.47      479.00      7.98 o
  10   1   0        1.50        1.15      1.12 o
  11   1   0       31.52       35.63      2.14 o
  12   1   0       50.19       48.16      2.63 o
  13   1   0       62.81       65.52      5.80 o
   0   2   0     5689.30     5672.59    194.58 o
   1   2   0     6787.78     6677.14    109.58 o
   2   2   0     1321.66     1333.12     21.98 o
   3   2   0       78.61       92.63      1.41 o
   4   2   0      870.15      909.57     11.12 o
   5   2   0      167.55      184.88      2.58 o
   6   2   0      204.12      249.99      4.01 o
   7   2   0       79.87       76.00      1.74 o
   8   2   0      360.99      346.14      5.52 o
   9   2   0       26.34       26.80      1.44 o
  10   2   0       54.61       56.13      2.15 o
  11   2   0        0.01       -0.37      1.21 o
  12   2   0       18.91       16.77      2.35 o
  13   2   0        0.61        0.31      3.10 o
   1   3   0     2830.37     2886.95     47.40 o
   2   3   0    10971.74    10890.10    164.34 o
   3   3   0     1304.82     1319.09     18.79 o
   4   3   0       38.48       39.26      1.02 o
   5   3   0      575.60      534.62      8.41 o
   6   3   0     2825.35     2751.65     48.33 o
   7   3   0      602.34      603.43      8.97 o
   8   3   0      175.81      162.16      3.29 o
   9   3   0      864.96      807.35     12.96 o
  10   3   0       96.21      100.14      2.99 o
  11   3   0       97.86      101.68      3.12 o
  12   3   0      134.28      127.52      4.26 o
  13   3   0       21.77       23.79      3.99 o
   0   4   0    29329.40    34625.41   3182.25 o
   1   4   0      637.96      670.78     11.23 o
   2   4   0        2.70        5.36      0.71 o
   3   4   0     5299.25     5311.93     79.87 o
   4   4   0      889.54      848.05     11.53 o
   5   4   0     3266.35     3051.58     45.76 o
   6   4   0      185.11      163.20      4.10 o
   7   4   0     1352.61     1365.57     20.96 o
   8   4   0      656.11      629.96     11.06 o
   9   4   0      608.91      628.88     10.26 o
  10   4   0      333.97      332.90      7.79 o
  11   4   0       97.82      101.64      6.87 o
  12   4   0       85.95       92.71      3.75 o
  13   4   0       15.23       20.46      3.87 o
   1   5   0       15.02       13.54      0.78 o
   2   5   0     2699.17     2896.74     51.78 o
   3   5   0      468.87      491.31      8.51 o
   4   5   0      212.78      241.68      3.82 o
   5   5   0     2280.58     2337.41     35.07 o
   6   5   0     1415.91     1290.36     35.81 o
   7   5   0       19.54       15.29      1.42 o
   8   5   0       30.61       29.38      1.44 o
   9   5   0      153.37      150.18      3.60 o
  10   5   0       18.81       18.35      2.03 o
  11   5   0       34.47       29.33      2.15 o
  12   5   0       27.13       32.02      2.76 o
  13   5   0       48.42       56.71      4.98 o
   0   6   0      196.98      190.13      5.77 o
   1   6   0      365.16      357.58      6.06 o
   2   6   0      177.78      221.19      3.99 o
   3   6   0      113.55      152.91      2.92 o
   4   6   0       28.63       43.21      1.60 o
   5   6   0     1075.22     1147.06     17.49 o
   6   6   0       64.30       75.32      1.96 o
   7   6   0       86.62       83.77      2.29 o
   8   6   0       50.68       57.13      1.95 o
   9   6   0       68.43       65.32      2.31 o
  10   6   0      198.40      202.98      5.37 o
  11   6   0      142.73      146.81      4.48 o
  12   6   0       36.86       28.34      2.40 o
   1   7   0      413.70      415.78      7.08 o
   2   7   0     8203.21     8076.13    132.06 o
   3   7   0     1149.61     1194.76     18.31 o
   4   7   0       86.02      104.47      2.15 o
   5   7   0      448.31      399.40      8.53 o
   6   7   0     1162.42     1151.14     17.69 o
   7   7   0      336.47      336.46      6.88 o
   8   7   0        0.21        0.73      0.99 o
   9   7   0      767.94      744.31     15.07 o
  10   7   0      104.86      102.29      3.48 o
  11   7   0      162.31      154.04      4.68 o
  12   7   0       94.20       91.85      5.76 o
   0   8   0     7507.48     7377.47    430.09 o
   1   8   0      604.32      571.84      9.65 o
   2   8   0      210.61      246.98      5.17 o
   3   8   0     4905.07     5065.75     83.36 o
   4   8   0     4728.29     4782.42    117.58 o
   5   8   0     2183.86     2127.14     34.62 o
   6   8   0      329.71      292.27      5.01 o
   7   8   0     1223.22     1179.32     19.80 o
   8   8   0      528.79      522.28      9.42 o
   9   8   0      229.69      223.26      5.63 o
  10   8   0       77.28       69.07      2.87 o
  11   8   0      408.19      400.54      9.36 o
  12   8   0       24.34       34.68      4.19 o
   1   9   0     5039.93     5354.02     88.75 o
   2   9   0      162.40      108.16      2.93 o
   3   9   0     1608.21     1690.33     28.22 o
   4   9   0        6.92       13.93      1.02 o
   5   9   0      943.38      955.22     19.51 o
   6   9   0      259.33      241.05      7.06 o
   7   9   0      397.96      385.24      7.41 o
   8   9   0      728.89      695.06     12.19 o
   9   9   0       73.19       69.98      3.66 o
  10   9   0       81.23       85.20      3.24 o
  11   9   0        1.86        0.28      1.62 o
  12   9   0       19.90       20.54      3.65 o
   0  10   0     2832.99     2835.56     69.52 o
   1  10   0     1052.27     1218.47     18.78 o
   2  10   0       48.99       37.76      1.83 o
   3  10   0       40.71       49.66      2.71 o
   4  10   0      547.72      587.69     14.74 o
   5  10   0       77.45       64.60      2.06 o
   6  10   0       55.46       58.23      2.06 o
   7  10   0      899.04      924.00     15.79 o
   8  10   0       25.16       26.33      1.77 o
   9  10   0      252.92      246.16      6.18 o
  10  10   0        0.28        0.27      1.46 o
  11  10   0        3.52        2.27      1.69 o
  12  10   0        1.06        1.26      3.21 o
   1  11   0     1555.11     1642.27     28.16 o
   2  11   0     4384.78     4437.57     79.59 o
   3  11   0      911.17      906.19     32.89 o
   4  11   0       89.10       94.77      2.42 o
   5  11   0     1746.12     1745.18     31.47 o
   6  11   0       17.96       16.96      1.49 o
   7  11   0     1445.45     1363.60     22.82 o
   8  11   0      343.57      335.76      7.85 o
   9  11   0      621.32      613.34     15.42 o
  10  11   0      194.75      196.80      6.43 o
  11  11   0       58.64       59.26      3.55 o
  12  11   0       23.44       24.55      4.39 o
   0  12   0     2005.49     1867.84     37.49 o
   1  12   0     2189.24     2194.99     35.95 o
   2  12   0       80.03       79.65      2.58 o
   3  12   0      518.52      494.07     13.17 o
   4  12   0     1804.01     1818.18     36.88 o
   5  12   0     1302.23     1327.29     24.18 o
   6  12   0      415.91      426.34      8.59 o
   7  12   0      345.53      336.74      6.48 o
   8  12   0      174.16      171.48      4.72 o
   9  12   0        0.57        0.52      2.12 o
  10  12   0       80.38       79.15      3.86 o
  11  12   0      168.60      164.04      7.75 o
   1  13   0      680.66      675.95     13.92 o
   2  13   0      606.01      604.49     12.84 o
   3  13   0      418.06      415.03      9.21 o
   4  13   0        0.22        2.88      1.45 o
   5  13   0      191.58      195.52      5.21 o
   6  13   0      172.90      165.34      4.05 o
   7  13   0      105.95      102.12      3.79 o
   8  13   0       77.98       79.69      3.09 o
   9  13   0       93.92       89.37      4.05 o
  10  13   0       21.25       23.12      2.57 o
  11  13   0       20.48       19.20      3.75 o
   0  14   0      487.94      544.97     13.27 o
   1  14   0        3.49        3.21      1.27 o
   2  14   0      201.09      229.00      5.55 o
   3  14   0       16.77       14.64      1.43 o
   4  14   0       53.55       50.94      4.30 o
   5  14   0        4.58        3.92      1.32 o
   6  14   0       87.48       84.34      2.73 o
   7  14   0      373.97      351.97      8.81 o
   8  14   0       82.74       79.76      3.71 o
   9  14   0      131.62      128.21      4.96 o
  10  14   0        9.54        9.98      2.30 o
  11  14   0        0.02       -2.98      2.98 o
   1  15   0      198.35      189.91      6.16 o
   2  15   0     1398.43     1413.55     28.89 o
   3  15   0       28.61       28.63      1.85 o
   4  15   0       72.01       82.45      4.17 o
   5  15   0      242.71      246.82      7.82 o
   6  15   0      562.56      578.65     12.93 o
   7  15   0      209.39      207.51      6.30 o
   8  15   0       23.84       25.71      1.93 o
   9  15   0      192.64      185.58      6.32 o
  10  15   0       51.53       56.43      3.59 o
   0  16   0       86.93       77.43      3.18 o
   1  16   0      519.28      505.54      9.65 o
   2  16   0        1.95        2.84      1.99 o
   3  16   0      149.09      152.19      5.75 o
   4  16   0     1668.35     1643.46     46.30 o
   5  16   0       48.11       48.23      2.46 o
   6  16   0       36.39       25.04      2.11 o
   7  16   0      290.23      298.71      8.30 o
   8  16   0      268.76      274.15      7.94 o
   9  16   0        8.18        8.10      2.20 o
  10  16   0        5.93        5.49      3.30 o
   1  17   0      103.65      100.35      2.66 o
   2  17   0       26.66       24.64      2.10 o
   3  17   0      281.25      287.72      9.06 o
   4  17   0       83.12       88.21      3.44 o
   5  17   0      104.86      102.19      3.79 o
   6  17   0      351.54      353.46      9.89 o
   7  17   0       10.33        5.96      2.76 o
   8  17   0        2.52        1.19      2.16 o
   9  17   0       30.32       28.92      2.76 o
  10  17   0      158.07      156.14     11.75 o
   0  18   0      272.78      273.09      7.65 o
   1  18   0      495.87      505.69      9.95 o
   2  18   0      275.48      256.60      7.35 o
   3  18   0      120.01      106.20      3.68 o
   4  18   0      107.94      104.42      3.83 o
   5  18   0       30.89       25.21      2.22 o
   6  18   0       48.89       49.04      3.87 o
   7  18   0       58.10       57.19      6.11 o
   8  18   0       18.31       23.95      6.42 o
   9  18   0       49.41       45.29      3.27 o
   1  19   0      256.65      272.87      6.05 o
   2  19   0     1047.89     1055.45     21.78 o
   3  19   0      100.55      108.56      5.72 o
   4  19   0       32.28       37.17      2.38 o
   5  19   0      331.39      322.23     11.20 o
   6  19   0      313.10      322.19     11.20 o
   7  19   0       39.65       49.98      4.19 o
   8  19   0       80.37       94.18      5.97 o
   9  19   0        0.92       -2.13      2.61 o
   0  20   0      482.78      466.88     12.18 o
   1  20   0      241.25      258.79      5.85 o
   2  20   0       49.38       43.45      2.42 o
   3  20   0      503.68      477.73     14.99 o
   4  20   0      730.47      731.49     21.90 o
   5  20   0        0.48       -2.26      2.54 o
   6  20   0      195.91      200.36      8.20 o
   7  20   0       12.20        5.32      4.38 o
   8  20   0      236.29      247.71     14.42 o
   1  21   0      159.73      146.76      5.13 o
   2  21   0        6.20        6.56      1.92 o
   3  21   0       29.98       37.42      3.43 o
   4  21   0       10.91        9.06      2.76 o
   5  21   0       20.98       11.28      4.07 o
   6  21   0       56.76       67.04      6.58 o
   7  21   0       73.32       84.59      7.83 o
   0  22   0       14.49       19.27      2.88 o
   1  22   0       17.08       17.74      2.17 o
   2  22   0       36.37       38.74      3.43 o
   3  22   0        0.08       -3.45      3.45 o
   4  22   0      197.10      185.91     10.97 o
   5  22   0       20.38       24.74      5.01 o
   6  22   0       68.05       69.55      7.21 o
   1  23   0       21.83       22.55      4.39 o
   2  23   0      103.27       96.83      7.83 o
   3  23   0      112.72      116.57      8.46 o
   4  23   0       87.60       88.67      7.83 o
   5  23   0      185.38      174.92     11.29 o
   6  23   0       79.62       82.40      7.52 o
 -13   1   1        6.56       12.57      3.43 o
 -12   1   1      211.65      210.92      7.87 o
 -11   1   1       16.59       17.47      1.52 o
 -10   1   1       17.38       17.83      1.53 o
  -9   1   1     1478.19     1500.25     21.66 o
  -8   1   1       75.87       63.16      1.66 o
  -7   1   1      254.63      273.25      4.44 o
  -6   1   1      808.97      813.53     11.79 o
  -5   1   1      996.32      917.30     13.14 o
  -4   1   1     1111.00     1094.42     14.05 o
  -3   1   1      106.70      149.31      2.34 o
  -2   1   1    13947.16    14265.59    196.19 o
  -1   1   1    13035.56    12874.84    185.80 o
   0   1   1     6097.62     6121.25    195.45 o
   1   1   1     3194.10     3194.54     36.49 o
   2   1   1     1016.51     1093.04     13.81 o
   3   1   1     3520.00     3386.40     40.57 o
   4   1   1     2125.91     2244.92     28.42 o
   5   1   1       77.61       65.95      1.39 o
   6   1   1     5032.15     4973.65     70.77 o
   7   1   1      260.41      259.47      4.55 o
   8   1   1        4.20        5.43      0.77 o
   9   1   1      359.43      335.61      5.51 o
  10   1   1      176.31      185.65      4.41 o
  11   1   1      108.53      118.71      3.98 o
  12   1   1        1.97        6.52      1.82 o
  13   1   1       46.05       43.25     13.78 o
 -13   2   1       50.61       47.15      4.54 o
 -12   2   1       63.45       63.34      3.93 o
 -11   2   1      178.11      184.50      5.66 o
 -10   2   1      197.92      209.50      4.77 o
  -9   2   1      361.80      359.21      6.49 o
  -8   2   1      883.24      823.85     13.68 o
  -7   2   1     3236.83     3112.83     43.69 o
  -6   2   1       19.36        9.95      0.61 o
  -5   2   1        7.78        7.05      0.45 o
  -4   2   1      977.12      962.31     11.78 o
  -3   2   1     1207.87     1197.36     17.76 o
  -2   2   1    13026.30    12616.04    172.77 o
  -1   2   1      658.02      682.11     11.90 o
   0   2   1    16326.89    17745.03    497.47 o
   1   2   1    21535.97    19412.08    330.55 o
   2   2   1      696.96      717.86      8.69 o
   3   2   1      535.64      531.44      6.56 o
   4   2   1     7147.89     7056.74     98.02 o
   5   2   1      513.66      421.05      6.75 o
   6   2   1     1807.92     1905.03     26.91 o
   7   2   1      847.89      853.82     12.46 o
   8   2   1     1491.80     1464.57     20.98 o
   9   2   1      277.46      275.30      5.08 o
  10   2   1      138.73      124.20      3.37 o
  11   2   1       14.16       13.15      1.49 o
  12   2   1      391.10      407.72      9.58 o
  13   2   1      102.56      120.56      6.86 o
 -13   3   1       61.25       62.03      4.87 o
 -12   3   1        4.36        4.06      1.69 o
 -11   3   1       94.09       93.17      3.38 o
 -10   3   1      211.38      203.55      6.34 o
  -9   3   1      100.58      102.12      2.57 o
  -8   3   1        9.46       13.33      1.03 o
  -7   3   1       17.95       19.99      1.02 o
  -6   3   1        1.89        0.87      0.80 o
  -5   3   1     1256.93     1193.80     19.99 o
  -4   3   1      692.02      625.83      9.20 o
  -3   3   1        0.88        1.12      0.30 o
  -2   3   1     4928.98     4811.07     72.04 o
  -1   3   1     2481.19     2580.71     46.82 o
   0   3   1     5525.78     6017.37    199.15 o
   1   3   1     5928.73     5912.48     89.32 o
   2   3   1       19.11       18.04      0.40 o
   3   3   1      443.84      419.22      5.80 o
   4   3   1     1004.09     1026.55     14.85 o
   5   3   1     2963.75     3121.36     55.07 o
   6   3   1      682.31      630.54     10.02 o
   7   3   1      559.47      539.82      9.17 o
   8   3   1       74.88       75.58      2.12 o
   9   3   1        0.36        0.94      0.94 o
  10   3   1      319.92      309.11      6.55 o
  11   3   1        7.86       10.18      1.41 o
  12   3   1       24.75       29.73      2.19 o
  13   3   1        1.70        0.22      3.16 o
 -13   4   1        6.52       11.30      3.52 o
 -12   4   1       55.26       54.40      2.82 o
 -11   4   1        0.42        0.62      1.90 o
 -10   4   1        6.35        5.43      1.48 o
  -9   4   1      414.39      423.63      7.92 o
  -8   4   1      180.15      181.45      3.95 o
  -7   4   1        0.80        0.55      0.76 o
  -6   4   1       33.95       29.97      1.20 o
  -5   4   1      146.27      147.17      2.78 o
  -4   4   1       54.21       56.92      1.84 o
  -3   4   1     1295.88     1378.17     17.41 o
  -2   4   1     1490.53     1499.72     30.80 o
  -1   4   1     3265.14     3272.91     53.66 o
   0   4   1     1745.57     1879.57     38.95 o
   1   4   1        7.07        8.01      0.44 o
   2   4   1     1601.19     1705.54     25.91 o
   3   4   1      403.32      456.30      6.71 o
   4   4   1        2.05        1.74      0.37 o
   5   4   1       19.01       22.82      0.83 o
   6   4   1      276.07      295.42      4.66 o
   7   4   1      101.34      121.59      2.59 o
   8   4   1      420.52      421.36      7.13 o
   9   4   1        6.28        3.15      1.32 o
  10   4   1      106.52      111.56      3.22 o
  11   4   1      134.58      122.05      4.02 o
  12   4   1       20.25       19.52      2.47 o
 -13   5   1        0.40        0.16      3.32 o
 -12   5   1       35.50       33.10      2.31 o
 -11   5   1      131.89      130.60      4.20 o
 -10   5   1      209.92      191.16      5.14 o
  -9   5   1      310.37      302.72      6.03 o
  -8   5   1       90.42       92.84      2.54 o
  -7   5   1       25.84       26.73      1.27 o
  -6   5   1      852.14      846.39     14.30 o
  -5   5   1     2195.49     2116.02     38.80 o
  -4   5   1     1012.82      984.66     15.22 o
  -3   5   1       32.01       48.63      1.98 o
  -2   5   1      308.61      341.30      6.46 o
  -1   5   1     2623.97     2666.33     43.85 o
   0   5   1       47.25       52.07      1.19 o
   1   5   1     9728.45     9967.45    173.78 o
   2   5   1      334.36      363.88      5.35 o
   3   5   1     1903.57     1840.29     32.72 o
   4   5   1      628.07      626.90      9.24 o
   5   5   1       54.11       66.73      1.89 o
   6   5   1     2115.11     1991.94     39.50 o
   7   5   1      687.68      677.31     15.70 o
   8   5   1       12.94       15.58      1.17 o
   9   5   1      164.53      159.09      3.61 o
  10   5   1      677.02      653.59     13.99 o
  11   5   1       94.77       94.33      4.21 o
  12   5   1        0.15       -0.04      2.16 o
 -13   6   1       20.03       22.06      4.39 o
 -12   6   1        5.43        6.38      1.80 o
 -11   6   1       65.23       59.97      2.79 o
 -10   6   1      333.52      325.25      7.71 o
  -9   6   1       15.34       13.17      1.33 o
  -8   6   1      284.05      270.86      5.37 o
  -7   6   1     2161.46     2174.97     35.71 o
  -6   6   1     1072.05     1068.77     17.90 o
  -5   6   1       10.89        8.64      0.76 o
  -4   6   1     1164.86     1072.57     15.46 o
  -3   6   1     9812.76     9997.22    200.15 o
  -2   6   1     3854.56     3795.96     67.98 o
  -1   6   1     1945.89     1983.31     35.72 o
   0   6   1     1241.35     1353.06     23.98 o
   1   6   1      978.23      914.77     16.67 o
   2   6   1     1792.11     1881.67     31.14 o
   3   6   1     2190.05     2436.37     40.26 o
   4   6   1     2075.69     1889.52     28.68 o
   5   6   1     1042.63      910.81     15.56 o
   6   6   1      647.58      651.02     10.29 o
   7   6   1      292.27      290.78      5.10 o
   8   6   1      920.54      872.77     15.02 o
   9   6   1     1005.51      965.99     21.77 o
  10   6   1       29.05       27.11      1.99 o
  11   6   1       29.08       30.90      2.23 o
  12   6   1      108.02      121.85      5.16 o
 -12   7   1      115.43      118.43      5.06 o
 -11   7   1        2.05        0.86      1.57 o
 -10   7   1        4.90        2.58      1.43 o
  -9   7   1      216.93      229.38      5.24 o
  -8   7   1      539.28      527.45      9.47 o
  -7   7   1       15.58       17.89      1.39 o
  -6   7   1      210.58      201.80      4.03 o
  -5   7   1     5506.80     5513.04     82.15 o
  -4   7   1     1098.21     1139.39     18.93 o
  -3   7   1       48.09       66.47      1.49 o
  -2   7   1       16.43       29.77      1.98 o
  -1   7   1     3653.25     3735.33     66.76 o
   0   7   1      723.19      782.83     35.74 o
   1   7   1      614.44      636.97     10.64 o
   2   7   1     1631.54     1679.34     27.87 o
   3   7   1       30.01       42.38      1.11 o
   4   7   1     2243.50     2389.80     39.16 o
   5   7   1     2093.88     2201.71     39.48 o
   6   7   1      512.86      470.21      8.30 o
   7   7   1      868.30      806.34     12.72 o
   8   7   1      132.87      138.28      3.30 o
   9   7   1      205.17      198.61      5.87 o
  10   7   1      150.65      155.51      4.59 o
  11   7   1      117.12      119.25      4.12 o
  12   7   1        0.00        2.72      2.85 o
 -12   8   1       23.66       30.07      2.93 o
 -11   8   1        1.31       -1.59      1.59 o
 -10   8   1       61.62       59.69      3.21 o
  -9   8   1        8.80       12.97      1.64 o
  -8   8   1        8.30        7.17      1.12 o
  -7   8   1      348.25      337.81      6.32 o
  -6   8   1      192.17      212.33      4.19 o
  -5   8   1     1385.21     1432.22     25.96 o
  -4   8   1      373.92      419.66      8.90 o
  -3   8   1     1949.15     2100.78     34.88 o
  -2   8   1      204.90      266.38      5.29 o
  -1   8   1        0.28        3.06      0.43 o
   0   8   1     1365.66     1468.84     26.10 o
   1   8   1      230.90      274.03      7.63 o
   2   8   1      522.57      600.64     10.29 o
   3   8   1      301.88      334.84      5.49 o
   4   8   1      603.08      717.03     15.51 o
   5   8   1      126.19      127.59      3.18 o
   6   8   1        0.65        1.37      1.09 o
   7   8   1       41.61       44.61      1.60 o
   8   8   1       27.20       29.93      1.54 o
   9   8   1        7.16        6.83      1.46 o
  10   8   1        0.30        2.23      1.48 o
  11   8   1       65.66       59.51      2.95 o
  12   8   1        1.60        3.66      2.85 o
 -12   9   1      117.20      133.64     15.04 o
 -11   9   1       11.14       11.00      1.84 o
 -10   9   1        2.67        5.77      1.59 o
  -9   9   1      660.87      655.52     12.66 o
  -8   9   1       14.39       16.09      1.31 o
  -7   9   1       85.50       95.76      2.58 o
  -6   9   1      117.84      103.34      2.53 o
  -5   9   1     3059.65     3023.11     55.54 o
  -4   9   1     1758.71     1843.73     32.04 o
  -3   9   1        0.12        0.33      0.78 o
  -2   9   1     1175.64     1134.94     20.73 o
  -1   9   1     4994.03     5027.28     82.59 o
   0   9   1     1717.96     1717.96     38.79 o
   1   9   1     1262.56     1281.25     19.67 o
   2   9   1     1650.71     1594.28     56.12 o
   3   9   1     2438.93     2425.08     48.59 o
   4   9   1      685.48      716.45     15.85 o
   5   9   1      705.58      744.26     13.90 o
   6   9   1      709.17      677.12     16.21 o
   7   9   1      132.71      140.37      3.01 o
   8   9   1      128.47      124.88      2.88 o
   9   9   1       77.25       71.44      4.03 o
  10   9   1      381.07      385.94     11.37 o
  11   9   1      188.55      184.43      5.29 o
  12   9   1        1.48        4.11      3.30 o
 -12  10   1       18.36       25.64      4.07 o
 -11  10   1      186.47      199.85      5.57 o
 -10  10   1      387.90      377.44      8.81 o
  -9  10   1        1.46        0.63      2.07 o
  -8  10   1       51.65       54.58      2.31 o
  -7  10   1     2040.43     2082.27     37.77 o
  -6  10   1      213.05      211.72      4.22 o
  -5  10   1      454.37      460.29      8.89 o
  -4  10   1     2866.78     2876.61     47.04 o
  -3  10   1     4427.57     4210.13     75.57 o
  -2  10   1     6112.42     6197.38    123.03 o
  -1  10   1     1776.10     1893.32     31.43 o
   0  10   1      763.13      723.41     22.91 o
   1  10   1     7213.18     7585.56    114.38 o
   2  10   1      940.58      904.50     18.65 o
   3  10   1       29.21       30.98      1.32 o
   4  10   1     1610.57     1555.05     27.91 o
   5  10   1     1094.99      967.69     24.28 o
   6  10   1       47.95       47.29      4.13 o
   7  10   1      588.72      594.46     11.60 o
   8  10   1      882.10      839.52     15.95 o
   9  10   1      284.04      307.32      8.32 o
  10  10   1       14.97       20.32      2.08 o
  11  10   1       40.45       40.69      3.13 o
  12  10   1      170.47      187.40      8.41 o
 -12  11   1       15.47       18.07      3.75 o
 -11  11   1       23.37       23.75      3.65 o
 -10  11   1        4.50        1.98      1.97 o
  -9  11   1       11.57        8.39      1.93 o
  -8  11   1      979.02      955.95     20.10 o
  -7  11   1        2.81        1.75      1.20 o
  -6  11   1       32.60       37.14      1.87 o
  -5  11   1      474.80      497.31      9.61 o
  -4  11   1      392.43      365.19     10.94 o
  -3  11   1       15.66       16.82      1.91 o
  -2  11   1       31.70       46.93      2.22 o
  -1  11   1     3576.50     3726.19     74.05 o
   0  11   1      684.81      722.07     11.20 o
   1  11   1       78.41       74.73      1.86 o
   2  11   1     2083.47     2117.78     43.39 o
   3  11   1      254.17      244.94      5.83 o
   4  11   1      421.40      435.56     12.67 o
   5  11   1       43.85       44.25      1.81 o
   6  11   1      210.27      205.70      4.73 o
   7  11   1      707.04      682.14     13.16 o
   8  11   1      129.80      120.14      3.45 o
   9  11   1      110.17      106.73      4.91 o
  10  11   1       95.61       90.13      4.19 o
  11  11   1       14.95       19.01      2.57 o
 -11  12   1       49.81       45.83      5.33 o
 -10  12   1       10.76        7.82      2.26 o
  -9  12   1        7.54        8.83      1.93 o
  -8  12   1      145.97      150.84      5.02 o
  -7  12   1      375.74      371.40      7.35 o
  -6  12   1        0.07        0.83      0.84 o
  -5  12   1        4.24        1.18      1.07 o
  -4  12   1       23.72       33.89      1.76 o
  -3  12   1      352.01      357.84      7.99 o
  -2  12   1        1.72        2.94      1.21 o
  -1  12   1      214.56      218.49      5.06 o
   0  12   1      155.86      163.37      3.00 o
   1  12   1       15.01       14.58      1.05 o
   2  12   1       19.70       11.07      1.41 o
   3  12   1      509.42      535.48     11.53 o
   4  12   1      136.06      140.06      3.94 o
   5  12   1       94.46       95.76      3.02 o
   6  12   1      267.17      259.55      5.67 o
   7  12   1       18.45       18.87      2.04 o
   8  12   1      237.20      225.24      5.74 o
   9  12   1       16.05       19.17      2.08 o
  10  12   1        8.38        4.90      2.08 o
  11  12   1        3.95        1.05      3.16 o
 -11  13   1       19.59        9.63      3.52 o
 -10  13   1       33.94       28.50      2.81 o
  -9  13   1      426.65      413.16     11.05 o
  -8  13   1      451.13      437.32     10.07 o
  -7  13   1        5.92        6.33      1.19 o
  -6  13   1      150.94      149.63      3.79 o
  -5  13   1      784.74      806.68     17.16 o
  -4  13   1      408.56      407.85     11.56 o
  -3  13   1       22.50       23.41      1.44 o
  -2  13   1      126.77      134.17      3.22 o
  -1  13   1     1772.64     1735.37     61.62 o
   0  13   1      556.60      518.30     10.56 o
   1  13   1      977.69     1022.77     18.68 o
   2  13   1      861.67      858.83     21.35 o
   3  13   1      414.25      400.42      8.97 o
   4  13   1      996.79     1049.52     33.20 o
   5  13   1      424.79      425.40      8.44 o
   6  13   1      110.70      102.15      3.03 o
   7  13   1      625.37      617.51     12.13 o
   8  13   1      108.64      107.76      3.62 o
   9  13   1       44.24       47.80      2.89 o
  10  13   1       60.52       67.02      3.70 o
  11  13   1      157.23      170.35      8.07 o
 -11  14   1       66.26       53.74      4.76 o
 -10  14   1      247.39      240.08      7.65 o
  -9  14   1       37.95       35.98      2.72 o
  -8  14   1       22.36       20.15      2.31 o
  -7  14   1      798.98      799.34     14.98 o
  -6  14   1      309.48      315.92      6.74 o
  -5  14   1      119.35      109.31      3.60 o
  -4  14   1      446.89      448.30     10.06 o
  -3  14   1      954.21      954.35     19.91 o
  -2  14   1      641.50      666.48     18.31 o
  -1  14   1       17.75       22.97      1.61 o
   0  14   1     1449.69     1457.41     30.64 o
   1  14   1      450.44      443.47      9.52 o
   2  14   1      893.34      909.05     18.95 o
   3  14   1        6.53        4.79      1.22 o
   4  14   1      143.27      147.56      4.21 o
   5  14   1      923.44      922.71     20.59 o
   6  14   1      188.54      183.78      4.47 o
   7  14   1      136.62      142.38      4.26 o
   8  14   1      198.71      192.39      7.07 o
   9  14   1      101.10      102.67      3.76 o
  10  14   1       51.17       51.79      3.27 o
 -10  15   1        1.64       -1.52      1.97 o
  -9  15   1       19.75       19.98      2.49 o
  -8  15   1      194.07      197.65      6.37 o
  -7  15   1       57.92       56.87      2.67 o
  -6  15   1       23.13       28.80      2.15 o
  -5  15   1      658.06      621.99     13.68 o
  -4  15   1       49.11       50.37      2.34 o
  -3  15   1      441.04      440.75      9.91 o
  -2  15   1      301.22      304.11     10.78 o
  -1  15   1      104.11       92.75      4.10 o
   0  15   1        1.03        2.48      0.86 o
   1  15   1      727.47      730.22     14.16 o
   2  15   1     1878.09     1906.96     38.68 o
   3  15   1       42.47       49.72      2.25 o
   4  15   1        6.44        3.27      1.27 o
   5  15   1        6.14        4.56      1.94 o
   6  15   1        1.46        1.75      1.51 o
   7  15   1      118.10      121.66      4.01 o
   8  15   1       22.46       24.46      2.41 o
   9  15   1        4.51        1.02      1.94 o
  10  15   1      199.89      203.14     12.38 o
 -10  16   1        4.20       -1.43      2.16 o
  -9  16   1        0.44       -0.06      2.01 o
  -8  16   1       71.55       76.09      3.69 o
  -7  16   1      109.80      119.96      4.12 o
  -6  16   1      115.44      101.97      4.34 o
  -5  16   1       29.35       31.80      2.40 o
  -4  16   1      220.67      240.44      6.42 o
  -3  16   1       45.81       50.42      2.58 o
  -2  16   1       23.32       24.94      2.78 o
  -1  16   1       10.83       13.50      1.56 o
   0  16   1      376.16      389.86      7.06 o
   1  16   1       21.31       19.52      1.36 o
   2  16   1      603.79      613.98     27.66 o
   3  16   1      480.80      486.37     10.85 o
   4  16   1       35.09       37.00      2.53 o
   5  16   1       78.81       76.68      3.20 o
   6  16   1      219.44      212.99      6.68 o
   7  16   1       44.09       42.21      2.66 o
   8  16   1        8.75        7.32      2.11 o
   9  16   1       24.61       29.05      2.67 o
  10  16   1        0.11        5.95      5.32 o
 -10  17   1       37.70       34.14      4.31 o
  -9  17   1      138.90      144.04      7.08 o
  -8  17   1      111.16      116.84      4.70 o
  -7  17   1       91.62       99.17      5.54 o
  -6  17   1       74.75       86.80      5.10 o
  -5  17   1      865.63      859.87     21.63 o
  -4  17   1      143.72      129.45      4.17 o
  -3  17   1      221.86      194.42      5.24 o
  -2  17   1      509.39      476.63     17.83 o
  -1  17   1      824.17      804.49     15.87 o
   0  17   1      250.82      245.16      4.87 o
   1  17   1       44.28       41.43      1.67 o
   2  17   1     1742.82     1686.63     39.41 o
   3  17   1        2.76        2.43      1.42 o
   4  17   1     1034.04     1071.48     22.64 o
   5  17   1       53.08       48.59      3.30 o
   6  17   1      339.85      332.64      9.41 o
   7  17   1      154.15      136.67      9.09 o
   8  17   1       45.17       43.22      3.53 o
   9  17   1        2.77        1.61      2.66 o
  -9  18   1       27.11       27.07      3.99 o
  -8  18   1       47.90       49.57      4.86 o
  -7  18   1      368.13      381.58     12.98 o
  -6  18   1      281.42      277.71     10.09 o
  -5  18   1      355.08      351.58     11.76 o
  -4  18   1      799.22      827.51     20.34 o
  -3  18   1      870.53      852.42     24.83 o
  -2  18   1      199.40      212.93      8.31 o
  -1  18   1       17.96       15.15      1.45 o
   0  18   1      365.33      350.93      6.56 o
   1  18   1      421.50      464.33      8.44 o
   2  18   1      615.81      576.75     14.53 o
   3  18   1       26.95       27.27      2.06 o
   4  18   1     1199.80     1198.15     35.02 o
   5  18   1      297.22      304.95     15.37 o
   6  18   1       62.06       69.55      6.58 o
   7  18   1       12.01       11.90      4.70 o
   8  18   1      122.15      135.43      6.24 o
   9  18   1      184.78      217.49     19.91 o
  -9  19   1        4.49        3.13      5.01 o
  -8  19   1       70.21       58.38      4.65 o
  -7  19   1       62.00       66.66      4.54 o
  -6  19   1      121.30      115.49      5.98 o
  -5  19   1      151.10      167.35      7.20 o
  -4  19   1      444.67      444.30     14.10 o
  -3  19   1        0.11       -2.21      2.21 o
  -2  19   1       28.02       28.54      2.88 o
  -1  19   1       26.82       26.20      1.95 o
   0  19   1      239.15      232.72      5.28 o
   1  19   1        4.95        4.81      1.30 o
   2  19   1       31.88       41.14      3.00 o
   3  19   1      266.66      260.65     12.70 o
   4  19   1       22.88       20.36      4.70 o
   5  19   1       80.39       93.06      7.83 o
   6  19   1       40.23       37.90      5.33 o
   7  19   1       49.14       43.23      5.95 o
   8  19   1       45.60       48.55      6.89 o
  -8  20   1        7.36       11.43      5.64 o
  -7  20   1       51.62       49.31      4.32 o
  -6  20   1        3.83       -0.26      2.54 o
  -5  20   1        0.43       -2.32      2.32 o
  -4  20   1        4.11        2.58      2.32 o
  -3  20   1       42.34       50.63      5.01 o
  -2  20   1        8.21        8.85      1.86 o
  -1  20   1        0.50       -0.90      1.48 o
   0  20   1      191.59      171.50      5.79 o
   1  20   1       86.73       84.53      5.41 o
   2  20   1      232.68      241.74      9.19 o
   3  20   1       58.79       53.57      5.33 o
   4  20   1       35.04       37.90      5.33 o
   5  20   1      159.67      171.78     10.34 o
   6  20   1        0.74        1.88      4.07 o
   7  20   1        5.57        7.52      4.38 o
   8  20   1        3.15       -0.63      4.70 o
  -7  21   1       20.82       18.47      5.32 o
  -6  21   1       20.98       25.25      3.54 o
  -5  21   1      274.43      284.39     10.31 o
  -4  21   1      182.60      192.80     11.29 o
  -3  21   1       19.30       16.29      4.39 o
  -2  21   1      251.59      238.83     14.90 o
  -1  21   1      306.14      306.99     10.65 o
   0  21   1      551.69      548.98     17.11 o
   1  21   1       16.02       18.17      4.38 o
   2  21   1      253.14      254.36     13.17 o
   3  21   1      624.71      599.33     26.40 o
   4  21   1       56.45       59.21      6.27 o
   5  21   1      132.85      112.83      8.78 o
   6  21   1      125.32      126.92      9.72 o
   7  21   1      121.99      128.17     10.03 o
  -6  22   1      147.66      156.40     10.66 o
  -5  22   1       16.29       16.29      4.38 o
  -4  22   1       39.93       43.54      5.64 o
  -3  22   1      274.99      279.47     14.43 o
  -2  22   1       52.14       52.44      3.87 o
  -1  22   1      186.15      212.06      8.31 o
   0  22   1      289.26      306.91     10.76 o
   1  22   1      294.32      295.50     15.06 o
   2  22   1      238.96      241.78     13.17 o
   3  22   1        6.03        0.63      3.76 o
   4  22   1      343.94      356.74     17.88 o
   5  22   1       84.12       81.15      7.52 o
   6  22   1        4.74        3.13      4.70 o
  -5  23   1        5.52       -0.63      4.07 o
  -4  23   1        3.66        6.58      4.07 o
  -3  23   1       40.21       35.58      3.52 o
  -2  23   1       51.78       50.81      4.54 o
  -1  23   1       72.88       74.53      4.54 o
   0  23   1       89.29       86.44      5.20 o
   1  23   1       29.18       35.71      5.01 o
   2  23   1       31.83       28.50      5.01 o
   3  23   1       34.24       38.84      5.64 o
   4  23   1        6.51        3.76      4.70 o
   5  23   1        0.19       -4.07      4.07 o
  -3  24   1      101.32      108.91      5.87 o
  -2  24   1       54.49       56.53      4.32 o
  -1  24   1       27.78       24.08      3.92 o
   0  24   1       16.58       21.65      3.30 o
   1  24   1       19.19       29.44      5.01 o
   2  24   1       40.36       51.37      5.64 o
   3  24   1        1.12        1.88      4.07 o
   4  24   1       51.50       62.97      6.89 o
  -1  25   1       18.77       24.43      4.70 o
   0  25   1       24.58       28.50      5.32 o
   1  25   1        0.56        0.31      4.07 o
   2  25   1       63.14       72.37      7.21 o
 -13   0   2       23.90       26.62      5.32 o
 -12   0   2      117.62      134.63      6.32 o
 -11   0   2      295.11      278.89      9.95 o
 -10   0   2      290.39      336.02     20.56 o
  -9   0   2     1383.33     1387.44     35.22 o
  -8   0   2       72.29       87.91      2.84 o
  -7   0   2      647.15      612.94     15.05 o
  -6   0   2     1789.38     1597.10     36.14 o
  -5   0   2      834.87      756.79     14.02 o
  -4   0   2        1.85        2.60      0.49 o
  -3   0   2     3442.38     3515.94     70.37 o
  -2   0   2     2981.95     3122.47     80.82 o
  -1   0   2    56336.79    57755.39   1315.21 o
   0   0   2     9590.17     9725.52    190.73 o
   1   0   2     1056.78     1052.14     18.80 o
   2   0   2     3345.14     3109.72     55.11 o
   3   0   2     2562.37     2564.69     45.71 o
   4   0   2      878.49      860.29     14.31 o
   5   0   2     5093.69     5137.11    163.07 o
   6   0   2     3354.20     3297.69     65.55 o
   7   0   2       33.62       31.34      1.62 o
   8   0   2      145.72      134.03      3.77 o
   9   0   2      833.41      805.22     19.14 o
  10   0   2       75.04       77.91      3.72 o
  11   0   2       10.35       14.23      2.55 o
  12   0   2      155.81      139.17     10.03 o
 -13   1   2        0.84        2.52      4.23 o
 -12   1   2       72.81       80.99      4.00 o
 -11   1   2       83.67       95.88      3.45 o
 -10   1   2       32.54       40.94      1.90 o
  -9   1   2      278.53      277.71      4.73 o
  -8   1   2      524.52      517.03      7.90 o
  -7   1   2      150.51      124.03      2.38 o
  -6   1   2      128.41      126.88      2.37 o
  -5   1   2        3.94        2.25      0.45 o
  -4   1   2      251.64      231.59      3.46 o
  -3   1   2    10432.24    10478.00    139.16 o
  -2   1   2     9814.18     9795.93    147.17 o
  -1   1   2       81.49       92.33      1.40 o
   0   1   2      847.58      835.74     11.71 o
   1   1   2     1032.94     1044.35     13.20 o
   2   1   2      581.54      616.86      7.93 o
   3   1   2     2339.97     2305.21     27.69 o
   4   1   2     3497.26     3438.79     41.30 o
   5   1   2      175.28      168.44      3.08 o
   6   1   2      176.23      173.72      3.02 o
   7   1   2     1154.84     1181.02     18.07 o
   8   1   2      165.95      165.25      3.08 o
   9   1   2      160.02      149.65      3.10 o
  10   1   2       45.56       49.65      2.09 o
  11   1   2      137.72      136.88      4.33 o
  12   1   2       67.94       70.15      3.86 o
 -13   2   2        8.22        8.50      3.43 o
 -12   2   2        0.91        1.37      2.12 o
 -11   2   2       35.34       32.70      2.13 o
 -10   2   2        5.67        5.69      1.45 o
  -9   2   2       67.72       58.85      2.51 o
  -8   2   2        4.38        7.63      0.90 o
  -7   2   2      166.67      165.83      3.39 o
  -6   2   2        0.13       -0.35      0.51 o
  -5   2   2      609.08      639.15     10.16 o
  -4   2   2     1479.99     1606.85     21.65 o
  -3   2   2     3494.35     3560.58     44.86 o
  -2   2   2     4433.84     4494.24     56.49 o
  -1   2   2       30.58       34.66      0.84 o
   0   2   2     7496.95     7713.82    129.95 o
   1   2   2     2167.15     2230.10     25.46 o
   2   2   2      857.02      900.65     10.93 o
   3   2   2      591.21      617.76      8.03 o
   4   2   2      282.22      310.58      4.28 o
   5   2   2        0.69        2.29      0.48 o
   6   2   2       41.66       46.36      1.70 o
   7   2   2      178.86      171.90      3.63 o
   8   2   2       14.02       11.97      0.93 o
   9   2   2        0.00       -1.00      1.00 o
  10   2   2       37.93       34.67      1.79 o
  11   2   2       20.03       19.59      1.69 o
  12   2   2        9.58       16.87      2.39 o
 -13   3   2        9.55       10.65      3.54 o
 -12   3   2      122.78      117.26      4.04 o
 -11   3   2       77.32       76.24      3.09 o
 -10   3   2       42.04       45.94      2.34 o
  -9   3   2      148.39      141.10      3.50 o
  -8   3   2     1310.97     1298.49     21.79 o
  -7   3   2      299.71      301.74      5.71 o
  -6   3   2      404.14      407.65      7.28 o
  -5   3   2      385.85      350.88      6.34 o
  -4   3   2       19.27       41.05      1.13 o
  -3   3   2    15424.08    15328.26    229.90 o
  -2   3   2     5374.72     5605.14     70.34 o
  -1   3   2      528.50      585.62      7.49 o
   0   3   2        6.90        9.65      1.24 o
   1   3   2     2424.25     2577.19     32.30 o
   2   3   2      311.48      305.92      4.83 o
   3   3   2     1079.45      979.85     14.24 o
   4   3   2     3320.02     3386.21     42.42 o
   5   3   2      485.97      446.19      8.06 o
   6   3   2       59.10       65.53      1.40 o
   7   3   2     1646.49     1685.54     27.09 o
   8   3   2       68.06       61.17      1.87 o
   9   3   2       72.61       74.79      2.33 o
  10   3   2        1.94        2.23      1.21 o
  11   3   2      127.17      130.08      3.73 o
  12   3   2       83.26       91.88      4.28 o
 -13   4   2       39.76       33.32      4.31 o
 -12   4   2       32.66       32.80      2.29 o
 -11   4   2        2.82        1.35      1.47 o
 -10   4   2      409.73      415.31      9.49 o
  -9   4   2      316.23      344.33      6.65 o
  -8   4   2        3.47        3.84      1.34 o
  -7   4   2        1.29        1.98      1.10 o
  -6   4   2     2846.16     2747.42     44.81 o
  -5   4   2     2024.99     1970.63     29.98 o
  -4   4   2       20.94       31.40      1.48 o
  -3   4   2      429.99      369.47      5.17 o
  -2   4   2      528.65      502.06      7.40 o
  -1   4   2     1637.73     1619.61     24.69 o
   0   4   2        2.27        3.80      0.37 o
   1   4   2      314.36      330.62      4.88 o
   2   4   2     2925.68     2765.18     51.98 o
   3   4   2       20.85       38.21      1.29 o
   4   4   2      384.13      389.16      6.24 o
   5   4   2     2031.06     1877.05     28.36 o
   6   4   2     2272.59     2225.29     36.29 o
   7   4   2        0.63        1.18      1.59 o
   8   4   2      130.06      126.39      2.83 o
   9   4   2     1109.72     1081.25     19.72 o
  10   4   2      231.73      237.22      5.30 o
  11   4   2       26.46       22.48      1.71 o
  12   4   2       25.71       23.26      4.48 o
 -13   5   2        0.77        1.49      3.43 o
 -12   5   2       89.57       81.91      4.92 o
 -11   5   2        9.42        9.74      1.69 o
 -10   5   2       31.30       32.79      2.10 o
  -9   5   2      133.85      127.53      4.08 o
  -8   5   2       74.88       73.45      2.30 o
  -7   5   2      831.06      847.43     14.43 o
  -6   5   2       63.63       66.18      1.89 o
  -5   5   2      563.18      563.93      9.01 o
  -4   5   2     2464.56     2450.84     34.47 o
  -3   5   2      782.30      717.47     10.42 o
  -2   5   2      210.02      220.08      5.88 o
  -1   5   2        8.10       17.31      1.03 o
   0   5   2       12.67       22.65      2.05 o
   1   5   2       91.92       86.47      1.80 o
   2   5   2      295.14      331.48      5.28 o
   3   5   2     1674.53     1610.92     34.03 o
   4   5   2      682.47      722.46     12.37 o
   5   5   2      361.98      321.66      5.72 o
   6   5   2      330.20      314.42      6.71 o
   7   5   2      189.57      196.93      3.68 o
   8   5   2      925.87      904.99     14.33 o
   9   5   2       12.21       12.28      1.36 o
  10   5   2       22.41       23.63      1.65 o
  11   5   2      248.97      233.77      6.25 o
  12   5   2       16.17       12.84      2.46 o
 -13   6   2        0.88        0.96      3.43 o
 -12   6   2       17.97       20.97      2.20 o
 -11   6   2        0.22       -0.20      1.43 o
 -10   6   2        0.12       -1.34      1.34 o
  -9   6   2      118.63      109.14      3.17 o
  -8   6   2        4.91        4.89      1.02 o
  -7   6   2      257.57      262.27      5.10 o
  -6   6   2        6.51        6.09      0.70 o
  -5   6   2      178.64      204.14      3.32 o
  -4   6   2        4.03        3.52      0.54 o
  -3   6   2      408.56      442.17      7.12 o
  -2   6   2        2.82        2.77      0.37 o
  -1   6   2      341.54      379.19      9.16 o
   0   6   2      301.65      289.98     10.13 o
   1   6   2     1662.87     1820.99     29.61 o
   2   6   2      422.02      489.83      7.73 o
   3   6   2      921.23     1034.37     15.84 o
   4   6   2       79.93       89.47      1.89 o
   5   6   2      297.84      286.15      5.23 o
   6   6   2       40.45       39.10      1.44 o
   7   6   2      272.62      276.78      5.30 o
   8   6   2      223.05      210.10      4.70 o
   9   6   2       57.97       53.25      2.52 o
  10   6   2      126.86      108.48      3.66 o
  11   6   2       36.88       36.41      2.42 o
  12   6   2        3.96        4.75      2.85 o
 -12   7   2      206.06      225.46     10.35 o
 -11   7   2        2.38        0.19      1.53 o
 -10   7   2      213.56      213.34      5.65 o
  -9   7   2      117.64      112.28      3.30 o
  -8   7   2       55.39       61.67      2.07 o
  -7   7   2        7.75        9.10      0.99 o
  -6   7   2      172.00      174.56      3.65 o
  -5   7   2      830.66      813.13     12.74 o
  -4   7   2      155.47      138.32      3.15 o
  -3   7   2     6447.09     6300.32     94.39 o
  -2   7   2      689.24      724.53     12.24 o
  -1   7   2      876.91      814.23     18.54 o
   0   7   2      394.38      366.44      7.67 o
   1   7   2     2725.81     2672.81     43.49 o
   2   7   2      295.43      385.53      6.78 o
   3   7   2     2154.01     2057.31     33.74 o
   4   7   2      184.53      175.23      3.65 o
   5   7   2        0.84        2.46      0.68 o
   6   7   2      109.23       92.80      2.60 o
   7   7   2      384.91      400.43      6.79 o
   8   7   2      175.03      189.67      3.84 o
   9   7   2      170.08      156.31      4.51 o
  10   7   2        6.18        6.59      1.64 o
  11   7   2      194.29      186.68      5.41 o
  12   7   2       35.19       39.32      4.31 o
 -12   8   2      123.38      122.27     10.18 o
 -11   8   2       31.45       33.79      2.36 o
 -10   8   2      463.03      477.19     10.71 o
  -9   8   2        5.97        4.86      1.24 o
  -8   8   2       93.18       97.92      2.74 o
  -7   8   2      317.58      321.54      6.06 o
  -6   8   2     1961.59     1918.88     31.57 o
  -5   8   2     1845.22     1826.65     29.03 o
  -4   8   2      652.21      692.73     25.10 o
  -3   8   2     5415.21     5529.84     84.06 o
  -2   8   2     1216.80     1156.36     20.90 o
  -1   8   2     3740.75     3693.17     60.52 o
   0   8   2      837.09      907.99     16.28 o
   1   8   2     1357.03     1278.93     22.07 o
   2   8   2     4773.74     4846.46     86.54 o
   3   8   2      134.39       98.84      2.17 o
   4   8   2       77.53       70.64      1.61 o
   5   8   2     2235.05     2063.55     33.68 o
   6   8   2      426.40      416.56      7.50 o
   7   8   2       44.52       52.30      2.66 o
   8   8   2      198.24      183.37      5.97 o
   9   8   2      529.28      533.00     13.47 o
  10   8   2      459.80      471.66     10.59 o
  11   8   2        0.52       -0.41      1.64 o
  12   8   2       66.23       66.31      5.04 o
 -12   9   2       37.89       46.12      5.64 o
 -11   9   2       76.73       77.43      3.35 o
 -10   9   2        2.40        5.17      1.59 o
  -9   9   2       15.18       14.67      1.48 o
  -8   9   2      928.08      906.90     15.63 o
  -7   9   2      600.22      597.59     10.52 o
  -6   9   2        0.40        2.59      0.96 o
  -5   9   2      179.36      180.05      4.01 o
  -4   9   2     2853.21     2908.03     47.84 o
  -3   9   2        9.80       18.47      1.21 o
  -2   9   2     1355.97     1408.47     28.40 o
  -1   9   2     1049.36     1067.34     27.19 o
   0   9   2     3388.12     3328.15     91.58 o
   1   9   2       42.23       70.52      1.63 o
   2   9   2      366.97      408.40      7.85 o
   3   9   2     1390.13     1320.72     21.90 o
   4   9   2      449.04      459.44      9.31 o
   5   9   2      106.02      105.84      2.67 o
   6   9   2      115.69      111.82      2.71 o
   7   9   2      504.96      470.35      8.48 o
   8   9   2      564.59      554.85     12.45 o
   9   9   2        5.82        3.31      1.46 o
  10   9   2       65.38       68.91      2.96 o
  11   9   2       91.47       91.00      4.31 o
 -12  10   2       18.17       18.88      3.99 o
 -11  10   2       34.55       39.53      2.50 o
 -10  10   2        9.40       11.55      1.94 o
  -9  10   2      372.89      351.60      8.42 o
  -8  10   2       73.12       76.97      3.06 o
  -7  10   2        0.16       -1.06      1.06 o
  -6  10   2        1.19        2.15      0.97 o
  -5  10   2      159.12      166.09      5.11 o
  -4  10   2      587.66      628.39     12.13 o
  -3  10   2      289.46      340.37      6.72 o
  -2  10   2        4.10        9.07      0.85 o
  -1  10   2      840.42      869.39     30.89 o
   0  10   2       49.48       48.99      1.31 o
   1  10   2        9.08       17.69      8.23 o
   2  10   2        5.10        3.58      0.63 o
   3  10   2      355.90      384.14      6.81 o
   4  10   2       25.72       28.25      1.26 o
   5  10   2       57.24       60.76      2.28 o
   6  10   2      177.12      198.44      4.60 o
   7  10   2      386.11      371.66      7.77 o
   8  10   2       74.13       68.11      2.62 o
   9  10   2       35.50       37.57      1.92 o
  10  10   2       30.10       31.90      2.21 o
  11  10   2        1.28        5.68      3.04 o
 -12  11   2      111.17      117.40      6.76 o
 -11  11   2       54.69       64.04      3.68 o
 -10  11   2       43.31       39.62      2.89 o
  -9  11   2       17.82       17.37      1.87 o
  -8  11   2      711.84      682.35     14.72 o
  -7  11   2        2.72        0.21      1.18 o
  -6  11   2        3.86        4.37      1.03 o
  -5  11   2       93.74       95.67      3.77 o
  -4  11   2     2170.91     2240.59     36.75 o
  -3  11   2     1296.39     1219.17     22.39 o
  -2  11   2      261.88      291.30      6.61 o
  -1  11   2      780.85      776.53     30.56 o
   0  11   2     2575.22     2657.90     39.82 o
   1  11   2     1806.90     1778.84     29.18 o
   2  11   2       17.88       16.46      0.95 o
   3  11   2     1217.25     1184.22     21.85 o
   4  11   2     1882.30     1939.21     67.76 o
   5  11   2      634.69      621.74     11.84 o
   6  11   2       12.29        8.78      1.21 o
   7  11   2      748.89      735.89     16.03 o
   8  11   2      294.14      309.08      9.24 o
   9  11   2        0.59        0.29      1.48 o
  10  11   2        6.82        5.73      1.67 o
  11  11   2      101.52      106.18      6.12 o
 -11  12   2       13.94       13.93      3.43 o
 -10  12   2      254.18      254.82     10.68 o
  -9  12   2      149.54      151.27      5.28 o
  -8  12   2       27.49       21.75      2.22 o
  -7  12   2      115.52      107.57      3.55 o
  -6  12   2      746.25      732.30     13.96 o
  -5  12   2      730.14      710.51     14.91 o
  -4  12   2      227.42      211.54      6.08 o
  -3  12   2      156.71      144.43      3.86 o
  -2  12   2     2712.44     2768.21     49.91 o
  -1  12   2     1206.56     1238.19     41.90 o
   0  12   2      897.04      865.51     20.67 o
   1  12   2     2054.75     2066.13     46.05 o
   2  12   2     2088.45     2072.31     34.10 o
   3  12   2      190.05      201.66      4.47 o
   4  12   2      378.50      359.14      7.18 o
   5  12   2     2693.84     2714.20     56.16 o
   6  12   2      267.52      263.03      5.78 o
   7  12   2       32.35       39.22      2.17 o
   8  12   2      226.46      227.17      6.00 o
   9  12   2      185.48      180.24      5.15 o
  10  12   2       65.02       69.17      6.04 o
  11  12   2       22.90       20.05      5.64 o
 -11  13   2       21.39       24.68      3.87 o
 -10  13   2       73.99       73.13      3.90 o
  -9  13   2       12.55       13.01      2.16 o
  -8  13   2       23.96       25.24      2.04 o
  -7  13   2      408.97      403.25      9.21 o
  -6  13   2        1.61        0.18      0.88 o
  -5  13   2        9.12       10.47      1.12 o
  -4  13   2      173.69      171.76      4.57 o
  -3  13   2      114.10      119.11      3.43 o
  -2  13   2      956.32     1004.06     18.65 o
  -1  13   2      452.12      438.55     29.18 o
   0  13   2      888.36      895.29     13.83 o
   1  13   2      633.50      598.51     12.67 o
   2  13   2       70.89       53.60      2.43 o
   3  13   2     1711.99     1706.29     34.65 o
   4  13   2      324.29      320.88     10.78 o
   5  13   2      577.84      554.99     10.75 o
   6  13   2      327.41      310.30      7.46 o
   7  13   2       48.19       55.86      2.60 o
   8  13   2      284.80      264.70      9.63 o
   9  13   2        8.47        9.70      2.08 o
  10  13   2       20.60       13.78      5.32 o
 -11  14   2        0.41        3.45      3.21 o
 -10  14   2       66.87       70.58      3.90 o
  -9  14   2        2.67        1.39      1.97 o
  -8  14   2        2.10        2.09      2.04 o
  -7  14   2       71.64       68.00      2.83 o
  -6  14   2        4.51        4.83      1.16 o
  -5  14   2      100.93       97.59      4.25 o
  -4  14   2      305.34      309.25      7.34 o
  -3  14   2        1.14        1.23      1.08 o
  -2  14   2       31.43       31.31      3.25 o
  -1  14   2       10.59        9.54      1.05 o
   0  14   2      121.03      136.08      2.73 o
   1  14   2       23.67       19.53      1.05 o
   2  14   2       71.84       68.17      2.20 o
   3  14   2       35.75       38.62      1.99 o
   4  14   2      146.42      150.96      4.84 o
   5  14   2       26.47       26.45      1.90 o
   6  14   2      182.53      162.20      5.48 o
   7  14   2        2.92        2.56      1.71 o
   8  14   2      133.96      128.59      6.02 o
   9  14   2       16.56       19.41      2.31 o
  10  14   2        0.74       -3.13      4.07 o
 -10  15   2       43.22       39.03      3.14 o
  -9  15   2      137.92      153.57      5.57 o
  -8  15   2      176.17      181.91      8.03 o
  -7  15   2      601.43      619.87     25.14 o
  -6  15   2       55.42       43.07      3.32 o
  -5  15   2       18.38       19.42      3.69 o
  -4  15   2      238.26      233.44      5.89 o
  -3  15   2      324.34      317.78      7.49 o
  -2  15   2        1.29        0.08      1.14 o
  -1  15   2      724.08      713.81     21.00 o
   0  15   2      190.60      195.28      4.02 o
   1  15   2      363.88      340.56      6.82 o
   2  15   2      263.03      259.53      7.84 o
   3  15   2      243.47      250.45      7.36 o
   4  15   2      786.72      834.48     34.18 o
   5  15   2      349.14      355.06     10.07 o
   6  15   2        8.41       10.73      2.13 o
   7  15   2      111.37      119.12      7.99 o
   8  15   2      219.86      214.12      8.26 o
   9  15   2       10.05       14.17      2.19 o
  10  15   2       15.32       16.68      3.23 o
 -10  16   2      104.08      121.88      6.98 o
  -9  16   2      288.71      295.77      8.79 o
  -8  16   2       19.62       15.97      3.21 o
  -7  16   2      184.85      183.74      7.63 o
  -6  16   2      293.87      294.81     17.26 o
  -5  16   2      998.60      998.79     24.30 o
  -4  16   2        0.59        0.02      1.50 o
  -3  16   2       86.82       83.96      4.13 o
  -2  16   2     1235.51     1178.20     75.81 o
  -1  16   2      140.39      152.16      6.47 o
   0  16   2      137.99      134.53      3.88 o
   1  16   2      687.91      725.29     17.89 o
   2  16   2      635.41      683.98     21.30 o
   3  16   2      178.37      184.91      7.41 o
   4  16   2       84.15       78.05      4.76 o
   5  16   2      517.27      542.91     23.88 o
   6  16   2      613.48      631.77     27.66 o
   7  16   2      208.15      216.06      8.12 o
   8  16   2       49.40       53.21      3.99 o
   9  16   2       70.24       78.49      3.93 o
  -9  17   2        5.16        2.35      3.10 o
  -8  17   2       70.05       69.69      6.11 o
  -7  17   2      414.24      401.46     13.43 o
  -6  17   2        6.12        3.45      2.54 o
  -5  17   2      244.68      234.46     12.08 o
  -4  17   2      428.54      446.03     11.80 o
  -3  17   2       56.54       50.81      2.81 o
  -2  17   2       17.42       14.88      2.10 o
  -1  17   2        5.72        3.79      1.68 o
   0  17   2      804.63      803.43     19.72 o
   1  17   2        6.96        3.88      1.74 o
   2  17   2      123.55      123.41      7.21 o
   3  17   2      746.71      778.74     23.98 o
   4  17   2        0.83       -1.25      3.13 o
   5  17   2        0.12       -0.31      3.76 o
   6  17   2      146.78      163.93     10.66 o
   7  17   2       78.47       86.16      7.83 o
   8  17   2      154.42      173.89     12.54 o
   9  17   2       77.08       88.69      4.95 o
  -9  18   2       21.47       21.01      6.73 o
  -8  18   2        9.30        2.88      2.98 o
  -7  18   2      101.84      113.25      6.19 o
  -6  18   2      117.27      113.94      6.27 o
  -5  18   2       22.94       17.36      3.60 o
  -4  18   2      326.04      308.47     15.38 o
  -3  18   2       68.66       56.71      5.64 o
  -2  18   2      189.40      169.32      9.72 o
  -1  18   2       61.54       63.88      4.72 o
   0  18   2       12.07       11.89      1.86 o
   1  18   2       18.89       15.83      2.15 o
   2  18   2       41.31       41.35      3.65 o
   3  18   2      146.43      169.90     10.03 o
   4  18   2       56.76       50.75      5.64 o
   5  18   2       21.99       24.12      4.70 o
   6  18   2       46.91       40.41      5.64 o
   7  18   2        0.17        2.19      4.38 o
   8  18   2       26.48       21.80      3.23 o
  -8  19   2       82.05       87.73      7.83 o
  -7  19   2      301.12      294.86     15.68 o
  -6  19   2       83.69       82.09      7.21 o
  -5  19   2      114.48      101.22      8.15 o
  -4  19   2      440.12      463.76     21.04 o
  -3  19   2       93.75       89.93      7.21 o
  -2  19   2        4.58        2.19      3.45 o
  -1  19   2      427.89      413.24     18.84 o
   0  19   2      608.99      588.26     15.09 o
   1  19   2      775.88      729.43     21.81 o
   2  19   2       34.74       34.14      4.70 o
   3  19   2      429.13      432.35     20.09 o
   4  19   2      441.78      423.56     19.78 o
   5  19   2      104.47      123.47      8.77 o
   6  19   2        0.24       -4.07      4.07 o
   7  19   2      277.09      313.32     16.62 o
   8  19   2       27.07       31.01      5.95 o
  -8  20   2        9.89       13.47      4.70 o
  -7  20   2       17.52       15.03      5.01 o
  -6  20   2      243.18      242.72     13.80 o
  -5  20   2      189.51      190.30     11.60 o
  -4  20   2       20.28       19.42      4.70 o
  -3  20   2      493.41      529.53     23.56 o
  -2  20   2      639.24      635.99     19.45 o
  -1  20   2      398.43      391.38     22.76 o
   0  20   2       45.83       51.16      3.99 o
   1  20   2      303.68      320.97     11.09 o
   2  20   2      740.37      742.29     31.77 o
   3  20   2      148.80      147.95      9.40 o
   4  20   2      167.83      161.75     10.03 o
   5  20   2      343.99      380.60     18.83 o
   6  20   2       43.75       46.99      6.27 o
   7  20   2       87.13      112.80      9.71 o
  -7  21   2       36.82       44.48      6.26 o
  -6  21   2       12.15        7.52      4.38 o
  -5  21   2       52.46       46.05      5.95 o
  -4  21   2       26.68       24.12      4.70 o
  -3  21   2       39.74       44.80      5.33 o
  -2  21   2       23.79       20.36      2.98 o
  -1  21   2        2.01        1.57      2.82 o
   0  21   2      527.98      517.85     16.44 o
   1  21   2        0.28       -2.31      2.54 o
   2  21   2        0.31        2.19      3.76 o
   3  21   2       24.15       22.87      4.70 o
   4  21   2       58.35       60.78      6.27 o
   5  21   2       10.49        9.71      4.70 o
   6  21   2       98.85       87.11      7.83 o
   7  21   2        2.36        2.82      5.01 o
  -6  22   2       18.24       16.29      5.01 o
  -5  22   2       29.52       32.89      5.64 o
  -4  22   2       99.51      105.91      8.77 o
  -3  22   2       40.05       42.60      5.64 o
  -2  22   2       10.91        8.84      2.85 o
  -1  22   2       71.27       67.80      4.54 o
   0  22   2        1.66        5.69      2.54 o
   1  22   2       80.96       87.42      7.83 o
   2  22   2       11.05        9.40      4.07 o
   3  22   2       36.15       31.64      5.64 o
   4  22   2       25.32       25.37      5.01 o
   5  22   2      208.66      226.99     13.17 o
   6  22   2       34.38       42.91      6.58 o
  -5  23   2       77.52       86.16      7.83 o
  -4  23   2      239.06      249.60     14.11 o
  -3  23   2       15.81       17.27      3.30 o
  -2  23   2        2.82        2.36      2.76 o
  -1  23   2       90.10      104.53      5.97 o
   0  23   2      171.42      165.37     10.19 o
   1  23   2      249.07      205.72     11.92 o
   2  23   2        1.73        2.19      4.07 o
   3  23   2      167.48      168.64     11.28 o
   4  23   2       81.75       77.70      7.83 o
   5  23   2       28.91       33.20      5.95 o
  -4  24   2        0.03       -3.76      3.76 o
  -3  24   2        2.80        4.74      2.98 o
  -2  24   2      345.73      335.68     12.09 o
  -1  24   2       23.96       17.08      3.30 o
   0  24   2       65.22       77.60      7.36 o
   1  24   2      277.72      316.45     16.31 o
   2  24   2       37.97       47.30      6.26 o
   3  24   2      119.49      143.52     10.34 o
  -2  25   2        2.17        4.52      3.08 o
  -1  25   2       19.90       20.18      3.92 o
   0  25   2       54.63       60.54      6.27 o
   1  25   2        7.31       11.59      4.38 o
 -13   1   3       14.26       17.25      3.54 o
 -12   1   3        2.02        3.91      3.29 o
 -11   1   3      178.43      208.19      6.71 o
 -10   1   3      364.62      388.33      8.89 o
  -9   1   3       13.60       14.74      1.13 o
  -8   1   3      141.38      130.09      2.81 o
  -7   1   3     1065.69     1023.23     15.90 o
  -6   1   3      733.08      703.32     11.06 o
  -5   1   3      209.83      240.03      3.91 o
  -4   1   3      439.13      390.32      5.95 o
  -3   1   3     5890.63     6058.94     91.04 o
  -2   1   3     1060.93     1018.53     14.62 o
  -1   1   3      163.95      189.33      2.76 o
   0   1   3     2796.64     2769.70     33.03 o
   1   1   3      851.91      834.91     10.12 o
   2   1   3        8.62       16.42      0.51 o
   3   1   3       59.38       81.33      1.42 o
   4   1   3     2818.58     2805.16     35.20 o
   5   1   3     3248.16     3192.81     42.11 o
   6   1   3      167.47      161.11      2.89 o
   7   1   3      397.86      377.12      6.83 o
   8   1   3      116.55      105.74      2.30 o
   9   1   3      292.33      289.40      6.13 o
  10   1   3        2.17        1.37      1.21 o
  11   1   3        7.32        6.81      2.01 o
  12   1   3      119.46      125.66      6.98 o
 -13   2   3       59.75       67.36      6.27 o
 -12   2   3      161.72      176.42      8.36 o
 -11   2   3       14.70        7.57      1.78 o
 -10   2   3        0.82        2.12      1.63 o
  -9   2   3      782.48      804.16     14.02 o
  -8   2   3     1523.97     1540.95     23.65 o
  -7   2   3       19.48       21.12      1.34 o
  -6   2   3       76.31       69.90      1.68 o
  -5   2   3     5450.30     5309.49     74.56 o
  -4   2   3       33.03       30.93      1.19 o
  -3   2   3      706.40      750.19     10.91 o
  -2   2   3     7059.00     6912.40     86.72 o
  -1   2   3       24.40       30.06      1.04 o
   0   2   3     5458.67     5377.27     63.97 o
   1   2   3      394.84      384.60      4.79 o
   2   2   3     3511.84     3518.98     44.19 o
   3   2   3     9494.26     9238.58    110.12 o
   4   2   3      337.12      308.52      4.48 o
   5   2   3      159.27      140.60      2.55 o
   6   2   3      655.75      649.56      9.03 o
   7   2   3     1234.58     1201.37     18.57 o
   8   2   3      106.16      102.07      3.19 o
   9   2   3      173.04      160.40      3.96 o
  10   2   3      283.85      293.58      9.88 o
  11   2   3      261.08      264.14      6.75 o
  12   2   3        3.89        4.72      3.76 o
 -13   3   3        0.15       -3.10      3.10 o
 -12   3   3       11.42        9.72      1.82 o
 -11   3   3      160.74      155.33      4.62 o
 -10   3   3      111.95      118.03      3.75 o
  -9   3   3       39.15       48.06      2.04 o
  -8   3   3       35.60       32.35      1.77 o
  -7   3   3       71.55       64.83      1.98 o
  -6   3   3      296.95      273.47      5.15 o
  -5   3   3      288.42      273.02      5.52 o
  -4   3   3     2204.96     2197.44     29.27 o
  -3   3   3     1449.10     1436.75     17.37 o
  -2   3   3      307.48      263.88      3.80 o
  -1   3   3      105.21      113.50      1.70 o
   0   3   3      639.39      624.63      7.63 o
   1   3   3      620.63      603.42      7.33 o
   2   3   3      336.78      326.04      4.13 o
   3   3   3      434.11      509.50      6.35 o
   4   3   3     2387.77     2406.46     30.31 o
   5   3   3      189.03      184.19      3.60 o
   6   3   3     1403.56     1379.57     18.55 o
   7   3   3      344.31      325.01      5.66 o
   8   3   3       59.44       61.27      1.92 o
   9   3   3      433.56      413.83      8.28 o
  10   3   3        4.73        2.79      1.29 o
  11   3   3       51.32       50.60      2.22 o
  12   3   3       20.87       12.06      3.32 o
 -13   4   3        0.45       -1.69      3.91 o
 -12   4   3       16.34       16.66      2.43 o
 -11   4   3       62.72       62.98      2.90 o
 -10   4   3        0.22       -0.17      1.72 o
  -9   4   3       70.97       73.89      2.41 o
  -8   4   3        0.43        1.00      0.94 o
  -7   4   3       53.80       48.54      1.73 o
  -6   4   3      175.09      208.09      4.14 o
  -5   4   3      396.25      398.07      7.82 o
  -4   4   3     1174.68     1220.33     17.43 o
  -3   4   3       87.89      100.65      1.68 o
  -2   4   3       93.23       90.01      1.43 o
  -1   4   3     1208.29     1208.45     18.17 o
   0   4   3      430.03      457.65      9.66 o
   1   4   3     1572.85     1671.96     22.12 o
   2   4   3      670.69      789.62     10.74 o
   3   4   3      731.62      812.10     12.19 o
   4   4   3      281.21      304.44      4.71 o
   5   4   3      172.55      190.17      3.46 o
   6   4   3       38.48       39.94      1.37 o
   7   4   3      396.93      374.46      5.94 o
   8   4   3        7.92        5.93      1.12 o
   9   4   3        7.65       12.93      1.44 o
  10   4   3      121.35      108.12      3.23 o
  11   4   3        0.74        0.40      1.59 o
  12   4   3        0.51        0.29      2.08 o
 -12   5   3       13.91       13.44      2.46 o
 -11   5   3      172.63      177.40      5.11 o
 -10   5   3       83.19       89.34      3.27 o
  -9   5   3       17.45       18.47      1.47 o
  -8   5   3       17.64       22.29      1.35 o
  -7   5   3      441.95      433.39      7.87 o
  -6   5   3     1926.60     1878.39     30.86 o
  -5   5   3        8.76       14.00      1.10 o
  -4   5   3        5.27        1.65      0.44 o
  -3   5   3      442.99      398.83      6.04 o
  -2   5   3     1274.28     1257.84     17.97 o
  -1   5   3       15.77       22.73      1.18 o
   0   5   3     3025.62     3037.29     61.00 o
   1   5   3      940.20      930.51     15.43 o
   2   5   3      749.71      777.33     11.25 o
   3   5   3       87.53      117.65      2.06 o
   4   5   3     1516.26     1532.77     21.81 o
   5   5   3      840.58      813.55     12.61 o
   6   5   3      416.35      419.18      6.89 o
   7   5   3      477.06      459.86      7.72 o
   8   5   3      253.14      239.65      4.82 o
   9   5   3     1078.98      968.35     17.79 o
  10   5   3       47.94       50.65      3.51 o
  11   5   3       10.00        8.01      1.77 o
  12   5   3       62.37       68.00      4.98 o
 -12   6   3      131.81      139.16      5.48 o
 -11   6   3       40.34       47.33      3.58 o
 -10   6   3       25.71       25.68      1.94 o
  -9   6   3      137.75      142.69      3.76 o
  -8   6   3      621.04      641.86     11.35 o
  -7   6   3      268.05      275.34      4.86 o
  -6   6   3      132.10      127.74      2.61 o
  -5   6   3     2071.21     1974.98     29.78 o
  -4   6   3     1583.99     1545.88     23.62 o
  -3   6   3       71.84       74.22      1.55 o
  -2   6   3     3723.75     3537.63     49.99 o
  -1   6   3      351.14      311.85      5.82 o
   0   6   3     1865.98     1837.95     43.58 o
   1   6   3      526.72      623.81     10.49 o
   2   6   3     8436.03     8921.26    133.42 o
   3   6   3     2757.62     2485.02     40.77 o
   4   6   3       24.44       22.92      0.92 o
   5   6   3        5.08        3.80      0.60 o
   6   6   3      320.29      308.63      6.85 o
   7   6   3     1106.36     1021.68     15.96 o
   8   6   3      248.47      257.42      5.12 o
   9   6   3       19.96       22.99      1.91 o
  10   6   3      328.72      317.33      8.56 o
  11   6   3      119.21      115.22      4.84 o
 -12   7   3      118.09      122.64      6.76 o
 -11   7   3        4.84        3.62      1.73 o
 -10   7   3      206.97      204.61      5.54 o
  -9   7   3       12.55       16.34      1.48 o
  -8   7   3        0.40        0.41      0.96 o
  -7   7   3      507.61      517.82     11.64 o
  -6   7   3      564.48      560.48      9.80 o
  -5   7   3       31.77       30.24      1.27 o
  -4   7   3     1874.16     1846.39     28.12 o
  -3   7   3      283.50      265.61      4.36 o
  -2   7   3      736.98      685.32     11.51 o
  -1   7   3     1326.76     1369.25     30.77 o
   0   7   3     1632.59     1724.99     34.36 o
   1   7   3     1822.67     1722.95     28.27 o
   2   7   3      500.63      607.50      9.41 o
   3   7   3       33.63       27.22      1.03 o
   4   7   3     1644.90     1637.29     26.75 o
   5   7   3      691.26      661.94     11.30 o
   6   7   3       63.29       77.81      2.46 o
   7   7   3       32.24       27.84      1.46 o
   8   7   3      592.48      570.65     10.12 o
   9   7   3      112.32      117.03      3.81 o
  10   7   3        0.01        0.90      1.48 o
  11   7   3       50.18       48.15      4.19 o
 -12   8   3       53.10       60.21      5.01 o
 -11   8   3       81.30       76.67      3.32 o
 -10   8   3       40.45       41.10      2.33 o
  -9   8   3       12.57        7.10      1.34 o
  -8   8   3      185.19      178.21      3.98 o
  -7   8   3      235.80      221.21      4.52 o
  -6   8   3       32.39       36.01      1.43 o
  -5   8   3        7.84        6.05      0.70 o
  -4   8   3        7.95       11.19      1.03 o
  -3   8   3       35.47       40.57      1.17 o
  -2   8   3       19.57        9.65      1.27 o
  -1   8   3        0.09        0.51      1.08 o
   0   8   3     2294.00     2311.35    148.20 o
   1   8   3     2620.79     2892.87     51.99 o
   2   8   3        9.22       13.24      1.08 o
   3   8   3      149.67      154.81      2.85 o
   4   8   3        1.74       -0.06      0.63 o
   5   8   3        0.11       -0.31      0.74 o
   6   8   3       75.32       72.71      2.14 o
   7   8   3       36.50       35.34      1.59 o
   8   8   3        1.15        0.74      1.00 o
   9   8   3        4.23        6.63      1.57 o
  10   8   3       25.28       25.62      2.05 o
  11   8   3        0.96       -0.06      2.71 o
 -12   9   3       60.42       60.88      5.20 o
 -11   9   3       26.49       44.28      3.89 o
 -10   9   3      299.14      319.08      7.74 o
  -9   9   3        6.64        3.33      1.28 o
  -8   9   3       37.76       41.18      1.86 o
  -7   9   3       94.90       90.28      2.47 o
  -6   9   3      739.27      763.73     13.10 o
  -5   9   3       51.58       54.82      1.52 o
  -4   9   3     1058.34     1003.92     16.89 o
  -3   9   3      448.64      385.95      7.52 o
  -2   9   3      494.23      470.78      8.78 o
  -1   9   3      410.02      450.36     10.63 o
   0   9   3     1940.67     1806.56     36.21 o
   1   9   3     5919.51     5766.58     95.30 o
   2   9   3     3355.56     3472.87     75.07 o
   3   9   3        0.30        2.22      0.58 o
   4   9   3      902.51      894.98     13.92 o
   5   9   3      524.97      488.28     10.07 o
   6   9   3      117.85       97.70      2.57 o
   7   9   3       68.20       68.28      2.93 o
   8   9   3      165.51      173.31      4.28 o
   9   9   3      355.03      359.36      7.48 o
  10   9   3        1.52        1.00      1.61 o
  11   9   3       44.47       39.78      6.27 o
 -12  10   3      165.32      184.46      8.64 o
 -11  10   3       39.26       41.49      3.80 o
 -10  10   3      216.93      214.96      6.29 o
  -9  10   3       18.12       19.75      1.65 o
  -8  10   3      690.99      719.08     15.43 o
  -7  10   3      208.53      196.42      4.71 o
  -6  10   3       92.17       91.77      2.71 o
  -5  10   3      732.30      715.46     12.40 o
  -4  10   3     1196.42     1183.52     19.80 o
  -3  10   3        8.80       11.86      1.25 o
  -2  10   3     2481.53     2458.64     39.75 o
  -1  10   3     3022.21     2774.68     55.25 o
   0  10   3     1472.75     1460.29     24.01 o
   1  10   3       94.30       96.94      1.95 o
   2  10   3     2410.66     2410.84     39.40 o
   3  10   3     1948.72     1918.84     31.58 o
   4  10   3      395.18      384.02      7.51 o
   5  10   3      539.53      517.78     10.03 o
   6  10   3     1193.51     1245.75     20.81 o
   7  10   3      685.30      690.00     13.06 o
   8  10   3        0.82        0.11      1.24 o
   9  10   3      235.16      233.87      6.01 o
  10  10   3       62.94       69.56      7.31 o
  11  10   3       83.32       83.03      8.46 o
 -11  11   3        2.52        3.38      2.19 o
 -10  11   3       60.43       60.82      3.45 o
  -9  11   3        0.78        1.64      1.74 o
  -8  11   3       90.07       83.47      3.58 o
  -7  11   3      264.13      256.25      5.77 o
  -6  11   3        2.92        4.70      1.10 o
  -5  11   3      146.03      146.80      3.55 o
  -4  11   3       63.05       60.26      2.57 o
  -3  11   3       12.03        9.17      0.75 o
  -2  11   3      852.08      887.95     16.42 o
  -1  11   3      276.48      275.77      6.57 o
   0  11   3      451.40      457.62      8.68 o
   1  11   3     1987.47     1987.28     39.49 o
   2  11   3       10.82        6.63      0.87 o
   3  11   3       74.69       77.28      1.99 o
   4  11   3      725.49      711.68     15.87 o
   5  11   3      147.04      140.67      4.10 o
   6  11   3       77.64       82.64      3.12 o
   7  11   3      181.09      164.02      5.43 o
   8  11   3      294.68      300.37     11.45 o
   9  11   3        7.16        4.72      1.57 o
  10  11   3        0.13        1.76      3.76 o
  11  11   3       32.27       30.70      6.58 o
 -11  12   3       49.38       50.09      4.54 o
 -10  12   3        0.06        3.57      2.16 o
  -9  12   3        1.57        0.47      1.88 o
  -8  12   3       39.62       41.39      2.62 o
  -7  12   3       11.90       11.34      1.75 o
  -6  12   3       47.35       44.91      2.15 o
  -5  12   3      266.45      254.30      6.73 o
  -4  12   3        4.57        1.21      0.77 o
  -3  12   3        7.32       10.40      1.13 o
  -2  12   3      713.16      740.85     15.47 o
  -1  12   3      153.08      150.85      3.58 o
   0  12   3      289.20      275.42      7.34 o
   1  12   3      246.78      238.50      6.55 o
   2  12   3      346.64      361.83     15.52 o
   3  12   3        9.14        8.50      1.40 o
   4  12   3        5.71        7.15      2.16 o
   5  12   3        5.97        6.44      1.39 o
   6  12   3       25.77       20.27      2.68 o
   7  12   3       43.05       40.75      3.23 o
   8  12   3       51.64       58.38      4.06 o
   9  12   3       21.94       25.60      2.45 o
  10  12   3       14.72       13.71      3.76 o
 -11  13   3       43.08       54.09      4.86 o
 -10  13   3      156.31      168.18      6.10 o
  -9  13   3        5.79        1.66      1.82 o
  -8  13   3       45.22       44.07      3.45 o
  -7  13   3      534.25      510.35     12.93 o
  -6  13   3      115.92      120.13      4.70 o
  -5  13   3      209.36      201.66      5.15 o
  -4  13   3      759.39      763.40     27.00 o
  -3  13   3      444.41      420.04     10.75 o
  -2  13   3      120.69      123.79     11.91 o
  -1  13   3      351.04      338.93     15.70 o
   0  13   3     2155.28     2107.01     42.55 o
   1  13   3      185.00      171.46      5.49 o
   2  13   3      452.62      439.99      9.92 o
   3  13   3        0.20       -1.17      1.17 o
   4  13   3     1251.20     1302.51     30.79 o
   5  13   3      460.26      514.01     13.16 o
   6  13   3       41.38       47.73      3.23 o
   7  13   3        0.57        2.27      2.03 o
   8  13   3      262.13      257.02      9.38 o
   9  13   3       47.89       45.00      2.90 o
  10  13   3       86.17       92.35      5.26 o
 -10  14   3       49.39       51.82      3.73 o
  -9  14   3      158.59      165.75      6.66 o
  -8  14   3      216.94      214.96      6.65 o
  -7  14   3       10.26        7.11      1.97 o
  -6  14   3       60.43       59.66      3.87 o
  -5  14   3      161.29      154.06      7.68 o
  -4  14   3      950.50      936.76     22.54 o
  -3  14   3       68.98       67.16      4.09 o
  -2  14   3      111.06      103.44      6.90 o
  -1  14   3     2993.79     3040.47    118.12 o
   0  14   3      175.50      162.73      5.31 o
   1  14   3        6.81        6.14      1.66 o
   2  14   3     1106.47     1124.10     26.85 o
   3  14   3      165.88      160.58      6.64 o
   4  14   3      637.25      687.88     23.90 o
   5  14   3       82.55       89.23      4.35 o
   6  14   3     1198.75     1234.38     35.23 o
   7  14   3      500.98      522.68     16.30 o
   8  14   3       11.93       12.77      4.23 o
   9  14   3       10.78       12.01      2.89 o
  10  14   3       27.75       15.51      3.30 o
 -10  15   3       57.13       67.01      7.05 o
  -9  15   3        4.68        7.22      2.16 o
  -8  15   3       33.62       33.92      4.41 o
  -7  15   3       55.15       59.17      4.06 o
  -6  15   3      200.93      195.89      7.53 o
  -5  15   3       38.92       26.09      3.29 o
  -4  15   3       38.31       34.05      4.07 o
  -3  15   3       83.39       86.03      4.64 o
  -2  15   3      117.95      117.54      7.84 o
  -1  15   3      524.64      519.85     16.53 o
   0  15   3       68.12       64.23      3.18 o
   1  15   3     2370.29     2314.60     53.56 o
   2  15   3        2.03        2.44      1.74 o
   3  15   3      333.28      332.97     11.52 o
   4  15   3      233.75      236.18     12.23 o
   5  15   3       39.72       45.74      5.33 o
   6  15   3       22.39       24.36      4.70 o
   7  15   3      103.74      108.02      5.34 o
   8  15   3       67.26       52.89      3.99 o
   9  15   3      102.59      109.29      5.95 o
 -10  16   3        0.36        4.70      4.70 o
  -9  16   3       33.76       33.47      3.46 o
  -8  16   3        0.87       -1.06      2.19 o
  -7  16   3        0.28       -0.63      3.76 o
  -6  16   3       27.94       34.46      5.01 o
  -5  16   3        1.63       -0.63      3.45 o
  -4  16   3      285.85      266.69     13.81 o
  -3  16   3        1.43       -0.31      2.82 o
  -2  16   3        0.13        1.57      2.82 o
  -1  16   3       62.68       57.92      3.06 o
   0  16   3      136.87      114.84      4.40 o
   1  16   3      996.30     1014.92     24.51 o
   2  16   3      429.69      441.98     15.39 o
   3  16   3       22.62       19.11      4.07 o
   4  16   3      115.26      125.05      8.46 o
   5  16   3       83.82       83.98      7.21 o
   6  16   3       10.03        7.83      4.38 o
   7  16   3       29.89       36.15      3.30 o
   8  16   3       22.68       23.10      3.23 o
   9  16   3        1.43       -2.17      2.66 o
  -9  17   3       16.78       18.73      3.07 o
  -8  17   3        8.71       10.96      4.38 o
  -7  17   3      212.27      211.33     12.54 o
  -6  17   3      320.50      320.98     16.32 o
  -5  17   3       85.82       76.14      6.89 o
  -4  17   3       35.34       31.64      4.70 o
  -3  17   3      687.21      640.40     27.68 o
  -2  17   3      372.57      362.28     17.27 o
  -1  17   3        0.05       -0.69      1.56 o
   0  17   3      222.38      216.57      6.81 o
   1  17   3      317.25      321.50     10.76 o
   2  17   3       13.69       21.30      4.07 o
   3  17   3        0.54        0.94      3.45 o
   4  17   3      231.09      266.89     13.80 o
   5  17   3      677.69      664.34     29.24 o
   6  17   3       53.12       50.44      5.95 o
   7  17   3       13.39       18.26      5.95 o
   8  17   3       59.42       64.72      4.51 o
  -9  18   3      147.22      174.57     11.91 o
  -8  18   3      121.37      127.55     10.03 o
  -7  18   3       15.17       15.66      4.70 o
  -6  18   3       23.90       17.85      4.70 o
  -5  18   3      641.76      624.28     27.66 o
  -4  18   3      139.88      123.18      8.46 o
  -3  18   3       20.03       19.11      4.39 o
  -2  18   3      382.01      362.58     17.27 o
  -1  18   3      912.27      849.32     25.05 o
   0  18   3       45.92       60.48      7.36 o
   1  18   3       52.81       47.42      3.65 o
   2  18   3      737.63      730.15     31.14 o
   3  18   3      269.27      250.95     13.17 o
   4  18   3       47.44       47.30      5.95 o
   5  18   3       44.15       43.23      5.95 o
   6  18   3      304.46      316.84     16.31 o
   7  18   3      162.21      162.68     10.97 o
   8  18   3       13.50       14.79      9.24 o
  -8  19   3        2.06        5.64      4.70 o
  -7  19   3      167.83      162.69     11.28 o
  -6  19   3        0.33       -3.45      3.45 o
  -5  19   3        6.43        5.01      3.76 o
  -4  19   3      115.04      111.25      8.46 o
  -3  19   3       72.53       72.69      6.58 o
  -2  19   3        1.14        0.00      3.45 o
  -1  19   3        0.23       -0.31      2.21 o
   0  19   3      275.94      267.67      9.87 o
   1  19   3      231.57      230.70      8.87 o
   2  19   3        1.57        2.51      3.45 o
   3  19   3       31.60       29.76      5.01 o
   4  19   3      376.35      382.58     18.83 o
   5  19   3        1.68        0.31      4.07 o
   6  19   3        9.52        7.52      4.70 o
   7  19   3       12.07        9.71      5.01 o
  -7  20   3       38.60       34.46      5.95 o
  -6  20   3       27.87       28.50      5.64 o
  -5  20   3       12.99       10.02      4.70 o
  -4  20   3       16.99       15.97      4.70 o
  -3  20   3       36.99       37.90      5.33 o
  -2  20   3        0.61       -0.31      2.32 o
  -1  20   3      238.15      219.02      9.72 o
   0  20   3        2.08       -1.58      2.32 o
   1  20   3      142.21      145.07      6.65 o
   2  20   3       94.31       90.56      7.83 o
   3  20   3        6.05        3.76      4.07 o
   4  20   3       52.49       59.84      6.27 o
   5  20   3       20.91       14.09      5.01 o
   6  20   3        0.81        1.57      4.70 o
   7  20   3       10.45        0.00      5.01 o
  -7  21   3      106.06       93.38      8.15 o
  -6  21   3       19.95       19.42      5.01 o
  -5  21   3       22.23       14.72      5.01 o
  -4  21   3      280.66      283.23     15.37 o
  -3  21   3      467.45      435.18     20.72 o
  -2  21   3       14.38        8.96      3.92 o
  -1  21   3       52.06       39.96      3.77 o
   0  21   3      294.20      277.37     10.31 o
   1  21   3      282.87      279.61     10.31 o
   2  21   3      105.79      101.84      8.46 o
   3  21   3       23.74       26.94      5.01 o
   4  21   3       93.36       92.75      8.15 o
   5  21   3       83.31       95.88      8.77 o
   6  21   3        9.82       15.66      5.01 o
  -6  22   3       48.83       45.42      6.58 o
  -5  22   3       76.14       62.35      6.89 o
  -4  22   3       31.58       28.82      5.64 o
  -3  22   3       12.97       12.22      4.38 o
  -2  22   3       74.48       67.54      4.86 o
  -1  22   3      413.87      394.09     13.53 o
   0  22   3      171.83      170.09      7.53 o
   1  22   3       22.49       19.41      6.11 o
   2  22   3       53.05       41.67      5.64 o
   3  22   3      222.05      272.47     15.05 o
   4  22   3       33.85       36.96      6.26 o
   5  22   3        4.52        0.63      4.38 o
  -5  23   3        0.51       -3.13      4.38 o
  -4  23   3        0.94       -0.31      4.38 o
  -3  23   3       39.11       35.03      4.09 o
  -2  23   3       82.66       79.50      5.10 o
  -1  23   3       15.43       23.51      3.92 o
   0  23   3        1.15        3.70      2.98 o
   1  23   3       37.01       38.22      5.95 o
   2  23   3        1.58       -0.63      4.07 o
   3  23   3        4.00        8.46      4.70 o
   4  23   3       30.02       35.71      6.26 o
  -3  24   3       51.34       57.51      4.64 o
  -2  24   3        7.49       10.63      3.30 o
  -1  24   3       93.76       89.27      5.65 o
   0  24   3        0.08       -1.67      2.98 o
   1  24   3        0.64       -3.45      4.07 o
   2  24   3        5.27        5.01      4.70 o
 -12   0   4      198.84      219.14     12.85 o
 -11   0   4       60.18       94.61      7.83 o
 -10   0   4        0.19        2.51      3.45 o
  -9   0   4       44.87       46.23      2.85 o
  -8   0   4     1040.33     1028.09     24.72 o
  -7   0   4      349.70      360.35      9.40 o
  -6   0   4        0.70        0.54      1.05 o
  -5   0   4     4404.12     4304.23     98.48 o
  -4   0   4     5339.77     5521.46    110.56 o
  -3   0   4      113.31       97.41      6.70 o
  -2   0   4      850.95      918.16     16.63 o
  -1   0   4     4213.13     4282.21     84.18 o
   0   0   4     6169.95     6159.12     98.92 o
   1   0   4      575.07      555.68     11.37 o
   2   0   4      433.08      448.98      8.45 o
   3   0   4     1996.04     1964.40     35.26 o
   4   0   4     5618.13     5411.86    106.37 o
   5   0   4       56.05       56.74      2.10 o
   6   0   4      310.49      299.16      8.65 o
   7   0   4      436.85      408.64      9.12 o
   8   0   4      593.12      591.70     12.89 o
   9   0   4        5.96        8.29      1.68 o
  10   0   4      140.83      125.12      8.62 o
  11   0   4      365.56      405.40     19.77 o
 -12   1   4       12.33       17.87      3.54 o
 -11   1   4       29.28       31.01      3.43 o
 -10   1   4       98.25      106.55      4.15 o
  -9   1   4      208.22      210.46      5.04 o
  -8   1   4        4.19        5.39      1.03 o
  -7   1   4      182.73      166.53      3.60 o
  -6   1   4      382.22      391.58      7.08 o
  -5   1   4      181.67      177.45      3.59 o
  -4   1   4      232.16      265.60      6.47 o
  -3   1   4     4608.82     4692.81     66.35 o
  -2   1   4     1723.86     1706.39     22.88 o
  -1   1   4     1937.97     1982.67     29.43 o
   0   1   4      151.78      155.26      2.14 o
   1   1   4     1977.33     1973.70     24.74 o
   2   1   4     2621.53     2506.35     31.63 o
   3   1   4      457.44      508.26      6.76 o
   4   1   4       68.35       70.47      1.84 o
   5   1   4       27.70       22.17      0.95 o
   6   1   4      909.69      892.23     12.24 o
   7   1   4        0.50        0.34      0.76 o
   8   1   4      438.53      408.72      6.52 o
   9   1   4      286.35      289.26      6.13 o
  10   1   4      133.20      136.33      4.66 o
  11   1   4        0.10        0.15      2.55 o
 -12   2   4        8.46       10.18      3.10 o
 -11   2   4        0.86        1.38      1.75 o
 -10   2   4       57.09       65.29      3.27 o
  -9   2   4       13.62       12.55      1.48 o
  -8   2   4      246.20      247.31      5.62 o
  -7   2   4       98.77       87.35      2.32 o
  -6   2   4       49.92       58.04      1.81 o
  -5   2   4       23.61       31.50      1.91 o
  -4   2   4     1740.74     1743.92     29.43 o
  -3   2   4      474.93      534.75      7.46 o
  -2   2   4       87.66      102.09      1.71 o
  -1   2   4      139.47      147.92      2.73 o
   0   2   4       23.70       24.79      0.65 o
   1   2   4      655.90      710.32      9.09 o
   2   2   4        0.51        0.50      0.40 o
   3   2   4      126.35      129.57      2.03 o
   4   2   4       68.01       59.49      1.50 o
   5   2   4      263.87      271.57      4.35 o
   6   2   4       22.56       19.15      0.92 o
   7   2   4      154.12      148.16      2.83 o
   8   2   4        0.60       -1.05      1.05 o
   9   2   4        1.28        2.41      1.28 o
  10   2   4       18.91       23.51      1.71 o
  11   2   4        0.52       -1.86      1.86 o
 -12   3   4        7.74       14.48      6.42 o
 -11   3   4       30.72       33.66      2.62 o
 -10   3   4       73.67       72.84      3.26 o
  -9   3   4      335.46      325.74      6.94 o
  -8   3   4        2.20        0.31      0.94 o
  -7   3   4      653.53      611.63     10.77 o
  -6   3   4     1639.59     1639.58     33.40 o
  -5   3   4        1.53        5.18      1.01 o
  -4   3   4     1418.33     1485.84     19.87 o
  -3   3   4     3386.41     3408.15     42.97 o
  -2   3   4     2905.15     2919.35     36.80 o
  -1   3   4      382.25      364.48      5.37 o
   0   3   4       97.01      101.43      1.56 o
   1   3   4     3607.41     3677.20     45.82 o
   2   3   4      406.73      385.01      5.15 o
   3   3   4      530.32      564.75      7.82 o
   4   3   4      969.44     1032.09     14.80 o
   5   3   4      369.85      363.29      5.60 o
   6   3   4     1590.99     1584.41     22.59 o
   7   3   4        0.21        0.16      0.77 o
   8   3   4       11.81        9.97      1.31 o
   9   3   4      140.55      144.62      3.76 o
  10   3   4      128.33      126.40      3.60 o
  11   3   4        7.87       10.68      3.33 o
 -12   4   4       78.41       83.22      5.66 o
 -11   4   4      104.65      111.63      3.85 o
 -10   4   4       45.91       54.04      2.59 o
  -9   4   4       44.08       44.93      2.00 o
  -8   4   4      255.39      258.61      5.24 o
  -7   4   4      761.48      763.23     13.17 o
  -6   4   4      790.79      788.22     13.48 o
  -5   4   4     4274.96     4318.32     60.75 o
  -4   4   4      623.86      558.60      8.25 o
  -3   4   4      948.92      899.98     13.87 o
  -2   4   4       20.66       30.56      1.22 o
  -1   4   4     1563.99     1504.86     21.28 o
   0   4   4     4092.75     4247.75     53.60 o
   1   4   4     2594.68     2781.95     31.67 o
   2   4   4     1596.13     1712.16     21.58 o
   3   4   4     2314.99     2282.69     30.31 o
   4   4   4     1809.91     1808.84     25.74 o
   5   4   4      352.27      327.02      5.53 o
   6   4   4      141.08      133.28      2.80 o
   7   4   4       48.66       41.27      1.42 o
   8   4   4      868.88      880.67     15.04 o
   9   4   4       74.29       77.46      2.98 o
  10   4   4      114.44      114.44      3.96 o
  11   4   4      153.46      159.23      7.76 o
 -12   5   4       14.75       13.79      3.10 o
 -11   5   4        0.31        0.60      1.62 o
 -10   5   4      110.11      103.22      3.53 o
  -9   5   4      121.64      131.67      3.60 o
  -8   5   4      207.22      209.01      4.46 o
  -7   5   4       13.35       12.40      1.01 o
  -6   5   4      278.15      266.83      4.69 o
  -5   5   4      408.29      411.12      6.33 o
  -4   5   4        7.01       11.07      0.63 o
  -3   5   4     1147.72     1099.68     15.65 o
  -2   5   4      719.99      648.82      9.31 o
  -1   5   4     1455.40     1497.54     29.75 o
   0   5   4     2864.72     2975.15     68.24 o
   1   5   4      556.63      540.31      8.48 o
   2   5   4     4263.53     4359.43     61.00 o
   3   5   4        9.42       10.96      0.93 o
   4   5   4      109.88      128.46      2.40 o
   5   5   4      158.85      157.58      4.49 o
   6   5   4       72.36       79.88      2.02 o
   7   5   4      303.24      292.95      5.25 o
   8   5   4      159.32      162.06      3.39 o
   9   5   4      110.21      109.25      3.66 o
  10   5   4      104.13      112.91      3.92 o
  11   5   4        9.40        6.70      3.08 o
 -12   6   4        4.36        4.86      3.30 o
 -11   6   4        0.10        0.11      1.55 o
 -10   6   4       31.19       31.46      2.17 o
  -9   6   4        5.30        5.14      1.28 o
  -8   6   4       69.25       61.64      2.15 o
  -7   6   4      138.31      140.92      3.28 o
  -6   6   4      698.74      737.17     11.60 o
  -5   6   4      931.58      926.17     13.43 o
  -4   6   4      286.71      292.65      4.95 o
  -3   6   4       90.37      101.92      2.01 o
  -2   6   4       33.80       42.83      1.58 o
  -1   6   4       57.30       82.32      3.30 o
   0   6   4      377.14      419.99     10.38 o
   1   6   4      247.18      261.59      4.35 o
   2   6   4      418.24      451.73      7.19 o
   3   6   4        0.15       -0.53      0.53 o
   4   6   4       19.91       22.90      1.00 o
   5   6   4        0.11       -0.58      0.58 o
   6   6   4        7.60        9.12      1.07 o
   7   6   4       14.73       11.35      1.19 o
   8   6   4      139.33      121.54      3.11 o
   9   6   4       17.92       19.44      1.85 o
  10   6   4       19.18       20.00      2.35 o
  11   6   4        0.04       -0.94      4.38 o
 -12   7   4       53.65       58.74      7.83 o
 -11   7   4       20.52       17.00      2.08 o
 -10   7   4      175.81      170.27      7.18 o
  -9   7   4      199.20      207.07      4.91 o
  -8   7   4       53.94       55.21      2.05 o
  -7   7   4      194.28      191.19      4.09 o
  -6   7   4     1683.82     1627.10     26.97 o
  -5   7   4       41.90       42.11      1.36 o
  -4   7   4       73.90       89.88      1.95 o
  -3   7   4      579.91      534.99      8.45 o
  -2   7   4      926.55      872.58     15.76 o
  -1   7   4      644.99      681.28     19.61 o
   0   7   4      567.34      583.16     14.09 o
   1   7   4     1832.59     1776.02     29.26 o
   2   7   4     3740.93     3732.09     61.04 o
   3   7   4      265.39      264.10      4.52 o
   4   7   4      213.49      210.04      3.82 o
   5   7   4      246.72      226.36      4.61 o
   6   7   4      933.55      916.89     15.57 o
   7   7   4      118.01      118.97      3.23 o
   8   7   4       28.38       32.22      1.82 o
   9   7   4      149.15      144.53      5.10 o
  10   7   4       90.54       85.02      3.86 o
  11   7   4        7.86        6.58      5.01 o
 -12   8   4      177.11      210.02      9.30 o
 -11   8   4      191.49      200.47      5.69 o
 -10   8   4        3.42        0.18      1.53 o
  -9   8   4       28.24       23.97      2.80 o
  -8   8   4      407.68      424.38      8.55 o
  -7   8   4      646.11      650.41     11.42 o
  -6   8   4        5.39        6.46      1.02 o
  -5   8   4      329.75      291.00      5.40 o
  -4   8   4     2120.41     2021.50     30.80 o
  -3   8   4       31.90       44.85      1.23 o
  -1   8   4     3274.43     3080.70     84.84 o
   0   8   4     4295.40     4084.82     80.25 o
   1   8   4     1648.43     1739.40     34.78 o
   2   8   4      322.79      333.93      6.34 o
   3   8   4     1793.33     1797.41     29.74 o
   4   8   4     1125.22     1106.71     18.68 o
   5   8   4      139.24      139.95      3.48 o
   6   8   4      146.37      140.34      3.67 o
   7   8   4      576.77      553.65     18.73 o
   8   8   4      266.98      273.55      6.83 o
   9   8   4        0.48       -1.04      1.44 o
  10   8   4      170.45      176.84      7.59 o
  11   8   4      174.38      171.77     11.60 o
 -12   9   4       22.50       30.89      7.99 o
 -11   9   4       36.35       42.70      3.13 o
 -10   9   4       21.48       21.13      1.99 o
  -9   9   4       58.68       60.76      2.75 o
  -8   9   4        1.17        3.48      1.32 o
  -7   9   4       93.76       90.23      2.77 o
  -6   9   4      106.36      100.32      2.56 o
  -5   9   4      310.05      305.31      5.68 o
  -4   9   4        6.44        8.81      0.78 o
  -3   9   4      876.35      822.85     13.77 o
  -2   9   4      158.20      144.68      3.13 o
  -1   9   4      915.03      911.81     21.08 o
   0   9   4     1634.58     1716.09     34.32 o
   1   9   4      224.52      222.38      5.25 o
   2   9   4     1167.06     1180.65     18.14 o
   3   9   4        0.39        0.62      0.70 o
   4   9   4        2.42        1.05      0.90 o
   5   9   4     1075.30     1049.44     24.39 o
   6   9   4        1.00       -0.27      1.08 o
   7   9   4       20.77       16.63      1.62 o
   8   9   4      105.85       98.37      4.00 o
   9   9   4       57.70       66.99      3.01 o
  10   9   4        0.48       -0.19      2.61 o
 -11  10   4       16.76       18.64      2.66 o
 -10  10   4      103.17      103.45      3.85 o
  -9  10   4       50.85       51.31      2.55 o
  -8  10   4       87.26       96.91      3.33 o
  -7  10   4       38.44       35.12      2.38 o
  -6  10   4       26.93       28.51      2.49 o
  -5  10   4      751.05      746.59     17.63 o
  -4  10   4       26.94       25.21      2.26 o
  -3  10   4       75.25       68.79      2.29 o
  -2  10   4       19.83       26.75      1.96 o
  -1  10   4       14.47       12.99      1.33 o
   0  10   4      437.10      421.00      9.16 o
   1  10   4      249.79      253.05      5.88 o
   2  10   4        9.62        8.72      1.58 o
   3  10   4       60.39       72.24      2.16 o
   4  10   4        7.66        4.35      0.99 o
   5  10   4       10.79       19.62      1.62 o
   6  10   4        3.10        2.04      1.81 o
   7  10   4        6.09        7.99      1.68 o
   8  10   4      105.70       94.12      4.70 o
   9  10   4       44.37       42.61      3.21 o
  10  10   4      117.88      113.31      5.95 o
 -11  11   4       27.76       36.71      3.09 o
 -10  11   4       90.59       93.96      4.29 o
  -9  11   4      248.76      247.59      7.51 o
  -8  11   4        0.15        4.02      1.76 o
  -7  11   4      470.41      459.72     11.78 o
  -6  11   4      298.29      313.74      7.48 o
  -5  11   4      241.65      239.84      5.87 o
  -4  11   4       59.13       61.58      2.57 o
  -3  11   4     1675.50     1542.79     37.22 o
  -2  11   4       66.60       56.95      4.07 o
  -1  11   4      860.38      805.35     23.07 o
   0  11   4        0.69        0.98      1.32 o
   1  11   4      697.16      666.61     16.39 o
   2  11   4     1285.39     1239.50     29.26 o
   3  11   4      419.25      387.43     15.13 o
   4  11   4      916.87      873.78     21.15 o
   5  11   4      206.26      230.90      6.94 o
   6  11   4      686.43      699.91     20.79 o
   7  11   4       48.99       42.71      3.24 o
   8  11   4      179.05      181.17      5.75 o
   9  11   4      231.46      234.51      6.17 o
  10  11   4        3.23       -0.40      2.19 o
 -11  12   4       65.18       81.68      9.40 o
 -10  12   4       30.76       38.65      3.03 o
  -9  12   4      215.94      207.13      6.61 o
  -8  12   4      126.40      122.27      6.05 o
  -7  12   4      192.98      197.53      6.12 o
  -6  12   4       45.86       40.60      2.38 o
  -5  12   4       42.60       43.33      2.85 o
  -4  12   4      667.89      634.40     15.81 o
  -3  12   4      522.36      525.74     13.25 o
  -2  12   4        2.78       -1.25      2.51 o
  -1  12   4     1783.82     1675.66     48.48 o
   0  12   4     1008.32      953.51     22.91 o
   1  12   4      276.83      264.74      7.60 o
   2  12   4        1.80        2.77      1.56 o
   3  12   4       42.89       41.91      2.39 o
   4  12   4     1563.89     1637.70     46.55 o
   5  12   4      132.35      117.34     12.54 o
   6  12   4      606.48      547.04     41.49 o
   7  12   4      459.75      452.97     14.41 o
   8  12   4      272.27      277.19     10.14 o
   9  12   4       31.35       32.29      4.73 o
  10  12   4       19.91       20.28      4.70 o
 -10  13   4       95.50      100.83      5.97 o
  -9  13   4        9.94       11.47      2.20 o
  -8  13   4        0.44        0.13      2.08 o
  -7  13   4        1.27        0.37      1.85 o
  -6  13   4       54.50       57.98      3.46 o
  -5  13   4       63.34       61.42      2.95 o
  -4  13   4        0.44       -0.29      1.87 o
  -3  13   4       40.15       42.06      3.76 o
  -2  13   4      250.33      232.80     11.61 o
  -1  13   4       97.20       98.10      4.86 o
   0  13   4       74.94       78.54      3.62 o
   1  13   4      104.94       96.46      4.04 o
   2  13   4     1410.85     1436.76     33.94 o
   3  13   4      112.99      102.59      5.31 o
   4  13   4      288.19      271.18     22.91 o
   5  13   4     1192.94     1104.60     31.79 o
   6  13   4        1.71        4.64      2.08 o
   7  13   4        1.62       -1.25      2.08 o
   8  13   4       46.34       39.59      3.46 o
   9  13   4       11.28        8.75      2.84 o
 -10  14   4        9.64       11.90      5.01 o
  -9  14   4       16.74       13.81      2.78 o
  -8  14   4        5.74        5.45      2.37 o
  -7  14   4       77.13       69.71      4.23 o
  -6  14   4       19.34       14.01      2.32 o
  -5  14   4      218.61      212.95     11.60 o
  -4  14   4       68.68       60.74      6.58 o
  -3  14   4       86.86       79.28      6.58 o
  -2  14   4        0.20        5.01      2.82 o
  -1  14   4        0.24       -1.71      2.51 o
   0  14   4        0.25       -1.49      1.56 o
   1  14   4       43.36       38.69      2.59 o
   2  14   4      858.63      881.53     21.54 o
   3  14   4        6.92        4.46      2.32 o
   4  14   4      125.73      131.28      5.42 o
   5  14   4       20.16       21.40      3.92 o
   6  14   4        1.07       -2.03      2.03 o
   7  14   4       57.64       47.49      3.76 o
   8  14   4      179.48      185.43      7.90 o
   9  14   4       12.62       14.07      3.07 o
 -10  15   4      126.86      133.81     10.66 o
  -9  15   4        7.94       11.07      2.84 o
  -8  15   4       49.02       46.39      3.53 o
  -7  15   4      226.96      213.52      8.04 o
  -6  15   4      119.49      119.41      8.78 o
  -5  15   4      555.74      536.43     24.20 o
  -4  15   4       53.82       41.67      5.01 o
  -3  15   4      242.31      244.36     12.55 o
  -2  15   4      527.82      541.19     23.89 o
  -1  15   4      161.37      169.04      5.66 o
   0  15   4      153.18      153.84      7.81 o
   1  15   4        1.95       21.32      2.98 o
   2  15   4      703.10      660.42     20.02 o
   3  15   4        4.86        4.07      3.45 o
   4  15   4       18.32       15.66      4.39 o
   5  15   4      383.59      420.02     13.81 o
   6  15   4      308.46      306.91     22.59 o
   7  15   4       41.06       37.29      3.53 o
   8  15   4        8.38        5.52      2.84 o
   9  15   4       43.62       38.67      3.92 o
  -9  16   4      107.86      115.09      8.30 o
  -8  16   4       98.18       94.83      6.27 o
  -7  16   4       85.61       73.95      7.21 o
  -6  16   4       42.50       34.77      5.01 o
  -5  16   4       81.39       84.60      7.52 o
  -4  16   4      324.83      330.75     16.32 o
  -3  16   4      521.02      494.88     22.31 o
  -2  16   4       22.71       17.23      3.76 o
  -1  16   4      535.03      501.25     15.78 o
   0  16   4      435.31      457.00     14.66 o
   1  16   4        7.20        0.69      2.51 o
   2  16   4       14.48       15.35      3.76 o
   3  16   4      330.29      342.06     16.63 o
   4  16   4      290.70      307.76     15.69 o
   5  16   4      119.27      126.30      9.09 o
   6  16   4       51.82       46.48      4.39 o
   7  16   4      300.63      318.57     11.16 o
   8  16   4       70.94       77.43      5.12 o
  -9  17   4       25.04       39.78      6.58 o
  -8  17   4       29.50       27.88      5.32 o
  -7  17   4        8.21       10.02      4.38 o
  -6  17   4       83.48       86.17      7.52 o
  -5  17   4       42.69       47.93      5.95 o
  -4  17   4       53.84       52.32      5.64 o
  -3  17   4       57.21       52.95      5.64 o
  -2  17   4       12.47       14.72      4.07 o
  -1  17   4       12.28        7.52      2.44 o
   0  17   4       63.90       63.29      4.21 o
   1  17   4      160.70      169.13      7.20 o
   2  17   4      193.61      196.91     11.29 o
   3  17   4        3.27       -1.25      3.76 o
   4  17   4       54.82       47.31      5.64 o
   5  17   4      161.81      163.94     10.66 o
   6  17   4        7.85        8.14      4.70 o
   7  17   4        1.81        2.07      2.61 o
   8  17   4        0.90        3.12      2.78 o
  -8  18   4        8.41        9.40      5.01 o
  -7  18   4        1.00        2.51      4.38 o
  -6  18   4        8.68       10.65      4.70 o
  -5  18   4      155.83      147.95     10.34 o
  -4  18   4       18.04       20.36      4.39 o
  -3  18   4      109.48       94.02      7.52 o
  -2  18   4       69.04       80.83      7.21 o
  -1  18   4        0.55        0.40      2.32 o
   0  18   4       11.70        8.10      2.54 o
   1  18   4        7.98        5.88      2.54 o
   2  18   4       11.46        9.40      4.07 o
   3  18   4       20.81       14.41      4.70 o
   4  18   4       29.45       31.95      5.33 o
   5  18   4       11.94        5.32      4.38 o
   6  18   4       19.20       17.85      5.32 o
   7  18   4        7.01        6.06      2.78 o
  -8  19   4       41.84       44.17      6.58 o
  -7  19   4      171.13      187.45     12.22 o
  -6  19   4       41.62       40.72      5.95 o
  -5  19   4      170.31      156.42     10.66 o
  -4  19   4       11.07       12.21      4.70 o
  -3  19   4      211.10      244.89     13.48 o
  -2  19   4      343.17      354.13     16.32 o
  -1  19   4       85.66       97.26      5.54 o
   0  19   4       18.94       11.96      3.29 o
   1  19   4      102.72      112.27      7.68 o
   2  19   4      392.59      438.17     20.72 o
   3  19   4        2.81        5.01      4.38 o
   4  19   4       12.23        7.20      4.38 o
   5  19   4       69.82       61.72      7.21 o
   6  19   4      178.99      198.43     12.85 o
  -7  20   4       57.44       55.76      6.89 o
  -6  20   4        1.57        1.88      4.07 o
  -5  20   4       58.58       63.91      6.89 o
  -4  20   4      240.26      244.29     14.11 o
  -3  20   4       97.01      102.47      8.77 o
  -2  20   4       33.51       28.01      3.43 o
  -1  20   4      108.42      107.49     12.06 o
   0  20   4      335.21      349.01     13.02 o
   1  20   4       47.39       52.12      4.09 o
   2  20   4       83.02       74.26      6.89 o
   3  20   4      103.54      105.29      8.77 o
   4  20   4      255.90      286.95     15.37 o
   5  20   4        5.88        3.76      4.70 o
   6  20   4        1.12        2.51      4.70 o
  -6  21   4       10.23       10.34      4.70 o
  -5  21   4       12.42       21.92      5.32 o
  -4  21   4        6.73        6.58      4.38 o
  -3  21   4        0.13        3.13      3.76 o
  -2  21   4       56.23       60.78      6.27 o
  -1  21   4       52.66       53.11      4.19 o
   0  21   4       10.58        8.91      2.85 o
   1  21   4       45.70       44.28      3.99 o
   2  21   4        1.11        6.58      4.07 o
   3  21   4      108.21      110.93      9.09 o
   4  21   4        0.14        3.45      4.38 o
   5  21   4       48.40       39.47      6.89 o
  -5  22   4       32.30       30.70      6.26 o
  -4  22   4       22.34       31.32      5.95 o
  -3  22   4       23.65       21.28      3.61 o
  -2  22   4       26.21       22.41      3.43 o
  -1  22   4       56.54       49.25      4.19 o
   0  22   4       44.23       46.34      4.32 o
   1  22   4        4.16        8.25      2.98 o
   2  22   4       20.81       16.91      5.32 o
   3  22   4        2.52        1.25      4.70 o
   4  22   4      133.76      149.80     10.97 o
  -4  23   4        2.91       -4.70      4.70 o
  -3  23   4       43.92       43.45      4.19 o
  -2  23   4      122.48      128.76     12.22 o
  -1  23   4        0.43       -2.37      4.07 o
   0  23   4        8.33        3.96      2.98 o
   1  23   4      194.01      198.13     12.23 o
   2  23   4       68.63       68.61      7.52 o
 -12   1   5       38.45       45.86      4.54 o
 -11   1   5       16.45       18.99      5.32 o
 -10   1   5      161.68      163.96      5.48 o
  -9   1   5       19.10       18.73      1.85 o
  -8   1   5      128.71      138.42      3.29 o
  -7   1   5      578.61      546.81      9.71 o
  -6   1   5      215.65      215.94      5.39 o
  -5   1   5     1109.58     1097.46     18.31 o
  -3   1   5      223.90      218.03      3.38 o
  -2   1   5     2586.49     2581.47     38.35 o
  -1   1   5     1503.53     1503.31     20.07 o
   0   1   5      485.77      428.93      5.42 o
   1   1   5      945.69      961.10     13.69 o
   2   1   5      428.76      415.33      5.89 o
   3   1   5       72.00       67.62      1.54 o
   4   1   5      253.34      249.80      4.07 o
   5   1   5      511.69      517.91      7.32 o
   6   1   5      509.48      498.88      7.21 o
   7   1   5       73.27       81.91      2.07 o
   8   1   5        5.85        3.25      1.29 o
   9   1   5      212.09      205.18      5.79 o
  10   1   5       94.59      100.70      3.70 o
  11   1   5       25.45       31.03      3.99 o
 -12   2   5       48.30       46.81      6.89 o
 -11   2   5       36.30       43.07      3.87 o
 -10   2   5       71.46       77.38      5.76 o
  -9   2   5        6.81       11.88      1.60 o
  -8   2   5      480.28      458.20      9.33 o
  -7   2   5      203.76      207.48      4.27 o
  -6   2   5      447.29      465.48      8.29 o
  -5   2   5      490.67      505.48      8.84 o
  -4   2   5      474.52      462.00      6.97 o
  -3   2   5     5488.71     5492.21     77.04 o
  -2   2   5       37.94       34.42      1.19 o
  -1   2   5       27.13       35.77      0.94 o
   0   2   5     1589.88     1587.58     18.30 o
   1   2   5     2666.27     2634.31     34.61 o
   2   2   5      279.04      256.45      3.83 o
   3   2   5       12.47       14.43      0.75 o
   4   2   5     2762.09     2734.18     36.04 o
   5   2   5       28.76       32.33      1.17 o
   6   2   5       68.82       69.30      1.68 o
   7   2   5      765.40      768.43     11.49 o
   8   2   5      503.02      491.19      9.58 o
   9   2   5      188.54      203.85      5.46 o
  10   2   5        3.83        5.87      2.16 o
  11   2   5       45.75       38.84      5.95 o
 -12   3   5       36.29       35.16      3.87 o
 -11   3   5        0.37       -0.19      1.78 o
 -10   3   5       10.59        9.59      1.89 o
  -9   3   5       98.88      106.83      3.69 o
  -8   3   5       59.89       61.63      2.44 o
  -7   3   5        6.31        6.62      1.15 o
  -6   3   5        2.06        2.25      0.90 o
  -5   3   5     1117.35     1127.76     16.29 o
  -4   3   5       36.72       39.53      1.15 o
  -3   3   5      358.42      372.26      5.67 o
  -2   3   5       84.58       72.39      1.69 o
  -1   3   5     2242.06     2342.98     29.57 o
   0   3   5      341.50      350.29      4.68 o
   1   3   5      314.41      330.94      4.71 o
   2   3   5      508.59      504.71      7.03 o
   3   3   5      967.79      999.37     12.83 o
   4   3   5       31.66       31.70      1.08 o
   5   3   5      289.57      293.68      4.73 o
   6   3   5      775.64      750.71     11.94 o
   7   3   5       37.18       38.66      1.45 o
   8   3   5       17.89       19.23      1.99 o
   9   3   5      170.35      161.18      4.13 o
  10   3   5      134.99      137.75      6.24 o
 -12   4   5        0.08       -1.61      2.85 o
 -11   4   5        0.22       -0.24      1.97 o
 -10   4   5        0.04       -1.09      1.79 o
  -9   4   5       10.96       12.08      1.71 o
  -8   4   5      275.91      257.96      5.89 o
  -7   4   5      244.05      223.59      4.61 o
  -6   4   5       60.82       62.90      2.87 o
  -5   4   5        3.83        7.18      0.84 o
  -4   4   5       48.91       57.36      1.57 o
  -3   4   5      202.57      198.71      3.51 o
  -2   4   5      194.32      213.62      3.83 o
  -1   4   5        9.77       13.10      0.68 o
   0   4   5       98.97      122.94      1.77 o
   1   4   5      246.25      285.32      4.10 o
   2   4   5       38.66       36.84      0.98 o
   3   4   5       19.42       24.03      0.82 o
   4   4   5      321.90      328.36      5.50 o
   5   4   5       83.74       85.76      2.47 o
   6   4   5      234.57      221.93      4.18 o
   7   4   5       10.99       10.68      1.06 o
   8   4   5        0.13       -0.49      1.49 o
   9   4   5        2.30        2.35      2.47 o
  10   4   5        0.45       -1.89      2.18 o
 -12   5   5       23.17       20.87      3.65 o
 -11   5   5        1.56        1.38      2.04 o
 -10   5   5       23.03       21.94      2.44 o
  -9   5   5       48.14       51.59      2.93 o
  -8   5   5      541.34      506.53      9.20 o
  -7   5   5       54.39       54.43      1.95 o
  -6   5   5      307.09      293.43      5.59 o
  -5   5   5      544.66      521.35      9.11 o
  -4   5   5       34.75       35.65      1.29 o
  -3   5   5      261.37      251.74      4.27 o
  -2   5   5      756.14      755.09     12.47 o
  -1   5   5     2064.16     2095.76     39.09 o
   0   5   5      235.84      217.71      3.46 o
   1   5   5      827.97      850.87     14.23 o
   2   5   5      281.49      277.65      4.67 o
   3   5   5      469.64      452.52      7.36 o
   4   5   5       78.43       74.49      2.01 o
   5   5   5       13.69       16.99      1.09 o
   6   5   5     1061.60     1031.61     17.51 o
   7   5   5       51.40       61.26      3.53 o
   8   5   5       94.76       81.81      3.07 o
   9   5   5       49.21       45.34      4.26 o
  10   5   5      115.12      121.40      6.02 o
 -12   6   5       48.10       49.46      4.76 o
 -11   6   5       35.63       32.01      2.94 o
 -10   6   5      152.59      150.71      4.61 o
  -9   6   5        9.16       16.96      1.75 o
  -8   6   5      100.26      110.58      3.98 o
  -7   6   5      654.36      657.21     12.63 o
  -6   6   5      606.59      604.22     10.61 o
  -5   6   5        9.93       10.92      1.26 o
  -4   6   5      264.38      253.63      5.26 o
  -3   6   5     1335.41     1286.52     23.37 o
  -2   6   5      254.23      230.46      7.65 o
  -1   6   5      103.09      103.82      3.48 o
   0   6   5      619.37      563.65     10.54 o
   1   6   5     4345.40     4472.70     72.28 o
   2   6   5       43.44       33.73      1.27 o
   3   6   5      706.51      735.72     13.81 o
   4   6   5      643.06      664.18     12.64 o
   5   6   5      304.00      318.85      7.88 o
   6   6   5      506.71      490.39      9.81 o
   7   6   5      299.65      285.26      8.67 o
   8   6   5      186.31      182.12      6.74 o
   9   6   5      147.96      150.01      5.32 o
  10   6   5        7.99        1.57      4.38 o
 -11   7   5        2.90        0.91      2.07 o
 -10   7   5       52.65       58.56      2.88 o
  -9   7   5       96.71      105.77      3.71 o
  -8   7   5       82.47       95.58      3.37 o
  -7   7   5       44.37       50.46      2.08 o
  -6   7   5      134.10      135.03      3.52 o
  -5   7   5      433.18      409.76      8.09 o
  -4   7   5      273.41      270.62      6.28 o
  -3   7   5        3.06        4.32      1.20 o
  -2   7   5      308.66      288.61     10.99 o
  -1   7   5      980.74     1022.79     24.33 o
   0   7   5       40.26       33.51      1.76 o
   1   7   5      513.25      495.62      9.40 o
   2   7   5      490.58      475.15      9.18 o
   3   7   5      622.19      618.29     11.77 o
   4   7   5        0.13        0.63      1.08 o
   5   7   5      247.08      233.26      5.81 o
   6   7   5       30.57       39.90      2.31 o
   7   7   5       56.31       49.26      2.79 o
   8   7   5       10.60        9.14      1.60 o
   9   7   5      106.23      106.12      3.71 o
  10   7   5        3.42       -1.88      4.38 o
 -11   8   5       15.27       19.80      3.30 o
 -10   8   5       18.65       16.76      2.40 o
  -9   8   5        7.44        6.83      1.62 o
  -8   8   5        8.88       13.99      1.64 o
  -7   8   5       11.28        8.53      1.29 o
  -6   8   5        0.06       -0.24      0.95 o
  -5   8   5      107.36      110.51      2.96 o
  -4   8   5       47.78       45.97      2.03 o
  -3   8   5        1.16        2.86      1.91 o
  -2   8   5        0.19       -0.18      1.27 o
  -1   8   5       42.85       45.06      2.20 o
   0   8   5       30.54       34.45      1.71 o
   1   8   5      119.43      126.57      3.11 o
   2   8   5        4.43        7.45      1.13 o
   3   8   5        3.93        4.17      1.11 o
   4   8   5       33.54       27.01      2.08 o
   5   8   5        8.75        5.36      1.32 o
   6   8   5      650.10      638.78     15.67 o
   7   8   5       21.88       21.03      2.08 o
   8   8   5        6.43        3.39      1.76 o
   9   8   5       75.84       71.80      3.12 o
  10   8   5       12.45        8.77      4.70 o
 -11   9   5        4.73        2.35      2.88 o
 -10   9   5       65.54       61.34      2.99 o
  -9   9   5      182.95      193.25      5.31 o
  -8   9   5      246.16      250.92      6.26 o
  -7   9   5        0.94        2.27      2.64 o
  -6   9   5      538.18      545.03     11.98 o
  -5   9   5      552.99      564.66     12.30 o
  -4   9   5      145.25      128.87      3.67 o
  -3   9   5      104.80      104.31      3.77 o
  -2   9   5      158.11      138.23      5.18 o
  -1   9   5     1332.25     1294.25     36.02 o
   0   9   5      283.03      262.46      6.21 o
   1   9   5      177.23      172.44      3.96 o
   2   9   5      503.09      506.22     12.71 o
   3   9   5      126.88      130.79      3.72 o
   4   9   5      294.81      303.45      7.10 o
   5   9   5      194.64      183.23      4.96 o
   6   9   5      367.77      379.44      9.89 o
   7   9   5      335.84      322.06      8.80 o
   8   9   5       13.22       11.92      2.08 o
   9   9   5      290.74      329.55      9.39 o
  10   9   5       37.85       37.90      6.58 o
 -11  10   5      107.00      122.52     10.03 o
 -10  10   5       24.79       27.61      2.23 o
  -9  10   5       19.44       21.45      2.33 o
  -8  10   5      358.56      362.00      9.76 o
  -7  10   5      431.51      451.57     11.65 o
  -6  10   5       83.47       82.08      3.00 o
  -5  10   5       61.47       55.88      2.33 o
  -4  10   5      357.24      354.54      8.07 o
  -3  10   5     1553.08     1548.46     31.42 o
  -2  10   5       93.88       91.23      4.06 o
  -1  10   5       22.72       22.35      2.09 o
   0  10   5      726.17      694.02     14.61 o
   1  10   5      490.66      469.74     10.34 o
   2  10   5      175.23      185.80      4.27 o
   3  10   5      129.47      130.26      3.74 o
   4  10   5      337.46      382.10     10.99 o
   5  10   5      723.38      742.19     17.86 o
   6  10   5        9.00        7.42      1.79 o
   7  10   5      174.95      163.69      6.73 o
   8  10   5      456.97      479.73     12.50 o
   9  10   5       21.35       28.89      2.75 o
 -11  11   5       37.42       39.78      6.58 o
 -10  11   5       34.06       33.69      4.39 o
  -9  11   5        3.91        1.47      2.48 o
  -8  11   5       19.41       22.25      2.84 o
  -7  11   5        1.28        5.32      3.13 o
  -6  11   5       50.06       48.95      3.30 o
  -5  11   5      205.69      186.67      5.93 o
  -4  11   5      590.70      578.78     14.71 o
  -3  11   5      289.99      286.24      9.48 o
  -2  11   5      205.30      206.72      7.28 o
  -1  11   5      166.69      165.98      5.07 o
   0  11   5      530.83      533.42     13.38 o
   1  11   5      250.96      240.80      5.96 o
   2  11   5       69.24       61.47      2.20 o
   3  11   5      655.57      653.35     15.66 o
   4  11   5        7.65        6.69      1.49 o
   5  11   5      144.26      157.83      5.10 o
   6  11   5      162.48      156.18      5.14 o
   7  11   5        8.96       11.03      1.98 o
   8  11   5        4.81        7.29      1.98 o
   9  11   5       21.20       17.74      2.48 o
 -10  12   5        0.30       -0.94      4.38 o
  -9  12   5        0.17        0.23      2.48 o
  -8  12   5       23.90       23.48      5.95 o
  -7  12   5       70.09       69.84      4.14 o
  -6  12   5        0.73       -0.76      2.66 o
  -5  12   5       89.86       86.29      6.74 o
  -4  12   5      110.70       98.96      4.38 o
  -3  12   5      362.61      375.21     11.96 o
  -2  12   5      696.42      667.00     19.68 o
  -1  12   5        1.75        0.94      1.99 o
   0  12   5      341.63      319.55      8.92 o
   1  12   5      111.19      103.64      4.22 o
   2  12   5      280.06      273.97      6.74 o
   3  12   5      176.30      181.04      5.66 o
   4  12   5       69.79       54.65      3.61 o
   5  12   5        0.33       -0.71      1.89 o
   6  12   5       68.52       73.00      4.41 o
   7  12   5       16.64       15.03      2.78 o
   8  12   5       40.52       39.52      2.82 o
   9  12   5        1.08        0.15      2.08 o
 -10  13   5       49.67       50.12      6.89 o
  -9  13   5       52.17       48.60      3.99 o
  -8  13   5      111.61      104.80      7.68 o
  -7  13   5       13.11       11.28      2.37 o
  -6  13   5       38.33       41.82      3.23 o
  -5  13   5      519.03      515.52     15.98 o
  -4  13   5      202.71      205.08      7.45 o
  -3  13   5      375.52      353.20     16.64 o
  -2  13   5        1.32        4.38      3.45 o
  -1  13   5     1652.81     1620.06     47.47 o
   0  13   5      127.64      119.82      4.58 o
   1  13   5        8.69        9.04      1.91 o
   2  13   5      234.69      233.76      6.66 o
   3  13   5      461.38      495.12     15.18 o
   4  13   5       47.27       56.59      5.33 o
   5  13   5      132.47      154.89      9.72 o
   6  13   5      210.19      232.23     10.03 o
   7  13   5      131.73      142.05      6.55 o
   8  13   5       10.47       12.42      3.13 o
   9  13   5        7.42        3.76      2.89 o
 -10  14   5      110.61      101.21      9.40 o
  -9  14   5        0.15       -1.37      2.32 o
  -8  14   5       27.66       27.21      3.29 o
  -7  14   5      224.09      216.00     10.50 o
  -6  14   5       75.51       78.86      6.27 o
  -5  14   5       77.50       72.46      6.58 o
  -4  14   5      377.36      390.51     18.52 o
  -3  14   5      458.83      452.93     20.73 o
  -2  14   5      940.01      915.95     38.13 o
  -1  14   5      279.96      282.84     10.09 o
   0  14   5       89.42      108.27      5.54 o
   1  14   5      270.99      284.87      9.98 o
   2  14   5       74.76       63.29      5.95 o
   3  14   5        7.92        9.11      2.51 o
   4  14   5      190.89      238.97     12.54 o
   5  14   5      557.89      568.91     17.64 o
   6  14   5       14.77       17.92      2.78 o
   7  14   5       48.10       45.39      3.82 o
   8  14   5      125.92      154.00      8.30 o
  -9  15   5       22.31       24.12      5.32 o
  -8  15   5        8.36        8.27      2.55 o
  -7  15   5      169.20      162.98      8.93 o
  -6  15   5      107.82       96.88      5.04 o
  -5  15   5       89.47       98.70      7.83 o
  -4  15   5      100.55      108.43      7.83 o
  -3  15   5       11.78       14.72      3.76 o
  -2  15   5      554.90      555.00     24.83 o
  -1  15   5      112.40      102.66      5.43 o
   0  15   5      547.98      536.09     16.78 o
   1  15   5       55.95       36.97      3.32 o
   2  15   5       63.14       68.61      6.27 o
   3  15   5      135.21      124.75      8.78 o
   4  15   5       12.60       14.84      2.42 o
   5  15   5       14.24       15.50      2.61 o
   6  15   5      109.54      123.21      6.10 o
   7  15   5        0.44       -1.19      2.61 o
   8  15   5        9.94        9.27      3.13 o
  -9  16   5       32.86       34.46      5.95 o
  -8  16   5        2.96        1.02      3.29 o
  -7  16   5       18.48       19.79      2.89 o
  -6  16   5       17.79       18.79      4.70 o
  -5  16   5       26.26       16.91      4.39 o
  -4  16   5        6.98        8.46      3.76 o
  -3  16   5      110.20      102.79      8.15 o
  -2  16   5        0.62        0.31      3.13 o
  -1  16   5        1.69        1.10      2.21 o
   0  16   5        9.23        7.83      2.44 o
   1  16   5      192.52      192.04     10.82 o
   2  16   5       16.85       15.03      4.07 o
   3  16   5       25.24       19.11      4.70 o
   4  16   5        4.02        5.32      4.07 o
   5  16   5       15.92       12.23      2.66 o
   6  16   5        5.10        7.59      2.78 o
   7  16   5        0.30        3.57      3.29 o
  -8  17   5        0.29        0.75      2.61 o
  -7  17   5       58.70       57.02      7.21 o
  -6  17   5      205.75      246.12     14.11 o
  -5  17   5       92.83       88.36      7.83 o
  -4  17   5      267.15      255.95     14.11 o
  -3  17   5        0.24       -3.76      3.76 o
  -2  17   5      139.70      124.44      8.78 o
  -1  17   5      451.10      457.31     14.87 o
   0  17   5        8.95        3.76      2.44 o
   1  17   5        9.72        8.30      2.66 o
   2  17   5      428.89      418.19     19.78 o
   3  17   5      222.91      236.75     13.17 o
   4  17   5       91.99       74.58      7.21 o
   5  17   5       32.68       32.89      5.95 o
   6  17   5      219.33      258.12      9.77 o
   7  17   5        0.81       -1.38      2.61 o
  -8  18   5       43.88       55.13      7.20 o
  -7  18   5       80.03      107.78      9.40 o
  -6  18   5      166.87      174.28     11.91 o
  -5  18   5        0.16        1.88      4.07 o
  -4  18   5      167.64      173.66     10.97 o
  -3  18   5      163.56      161.75     10.66 o
  -2  18   5      118.32      117.46      5.97 o
  -1  18   5       16.54       13.77      3.45 o
   0  18   5      317.77      314.09     11.20 o
   1  18   5      406.65      439.99     14.65 o
   2  18   5        0.57        2.19      3.76 o
   3  18   5       69.18       67.99      6.89 o
   4  18   5      182.22      188.41     11.91 o
   5  18   5       90.58      101.83      9.09 o
   6  18   5        0.05        3.13      5.01 o
  -7  19   5        2.63       -4.38      4.38 o
  -6  19   5        3.31        1.88      4.38 o
  -5  19   5      106.12      119.08      9.40 o
  -4  19   5       19.92       25.06      5.32 o
  -3  19   5        0.88       -1.25      3.45 o
  -2  19   5       43.68       41.65      5.01 o
  -1  19   5        6.05        6.49      5.64 o
   0  19   5       34.04       33.61      3.65 o
   1  19   5       64.55       64.28      4.76 o
   2  19   5       24.47       21.61      5.32 o
   3  19   5      152.95      161.42     10.66 o
   4  19   5       18.63       17.85      5.01 o
   5  19   5       18.38       16.29      5.32 o
  -6  20   5        0.19        0.00      4.38 o
  -5  20   5       27.66       26.62      5.95 o
  -4  20   5       19.91       10.34      4.70 o
  -3  20   5        1.58        1.25      3.76 o
  -2  20   5        6.95        3.83      3.13 o
  -1  20   5       17.57       13.42      4.07 o
   0  20   5        6.72        4.74      2.98 o
   1  20   5       33.27       37.72      3.87 o
   2  20   5       42.59       36.65      5.64 o
   3  20   5       11.99       15.35      5.01 o
   4  20   5        4.85       -1.88      4.38 o
   5  20   5       25.53       32.89      6.58 o
  -5  21   5       48.15       44.17      6.89 o
  -4  21   5      118.52      142.90     10.97 o
  -3  21   5      116.44      114.46      6.41 o
  -2  21   5        0.75        0.50      2.98 o
  -1  21   5      177.23      175.43      7.97 o
   0  21   5       19.71       24.48      3.87 o
   1  21   5       19.57       18.80      3.54 o
   2  21   5      207.97      215.70     13.17 o
   3  21   5       91.44      109.35      9.40 o
  -3  22   5       36.51       34.55      6.73 o
  -2  22   5       78.14       88.25      5.75 o
  -1  22   5        0.19       -1.94      2.76 o
   0  22   5       75.55       81.27      5.65 o
   1  22   5      130.40      137.27     10.03 o
   2  22   5       38.50       46.67      6.26 o
 -11   0   6       76.16       68.61      7.21 o
 -10   0   6       56.89       65.16      6.27 o
  -9   0   6       36.31       46.36      5.33 o
  -8   0   6       62.29       46.07      2.62 o
  -7   0   6      197.37      179.63      5.51 o
  -6   0   6       62.14       68.77      2.99 o
  -5   0   6      747.44      745.32     18.08 o
  -4   0   6      444.88      452.25      9.76 o
  -3   0   6      310.56      314.57      6.31 o
  -2   0   6     1175.60     1154.20     23.28 o
  -1   0   6       21.16       22.73      1.30 o
   0   0   6      113.33      115.87      2.51 o
   1   0   6      303.30      271.17      5.46 o
   2   0   6       65.47       64.85      2.26 o
   3   0   6     1984.36     1994.30     39.81 o
   4   0   6     1228.74     1229.58     24.94 o
   5   0   6      634.93      628.21     15.11 o
   6   0   6       28.71       31.08      1.87 o
   7   0   6       24.80       21.51      1.92 o
   8   0   6      345.39      373.61     12.20 o
   9   0   6       82.30       74.26      5.95 o
 -11   1   6       47.65       60.51      4.64 o
 -10   1   6        1.18        0.98      2.54 o
  -9   1   6       47.12       43.43      2.67 o
  -8   1   6      116.87      120.48      3.46 o
  -7   1   6        1.28       -0.05      0.92 o
  -6   1   6       34.12       34.43      1.45 o
  -5   1   6       43.47       48.22      1.55 o
  -4   1   6      374.89      370.75      6.17 o
  -3   1   6      205.32      216.22      3.37 o
  -2   1   6        0.09        0.51      0.53 o
  -1   1   6      300.28      296.56      4.15 o
   0   1   6      313.36      291.39      3.86 o
   1   1   6      425.00      404.51      5.78 o
   2   1   6      139.12      135.17      2.48 o
   3   1   6       39.77       40.32      1.32 o
   4   1   6       50.54       46.14      1.41 o
   5   1   6       25.31       23.14      1.03 o
   6   1   6      210.57      213.61      3.58 o
   7   1   6      546.56      527.15     10.37 o
   8   1   6       87.88       98.48      4.25 o
   9   1   6        0.01       -0.20      1.76 o
 -11   2   6       15.13       22.95      3.54 o
 -10   2   6        0.03       -1.79      1.79 o
  -9   2   6        0.36       -1.66      1.66 o
  -8   2   6       26.63       23.78      1.93 o
  -7   2   6       11.50        9.71      1.28 o
  -6   2   6      186.24      167.87      3.33 o
  -5   2   6      245.12      234.66      4.20 o
  -4   2   6      399.67      427.08      7.01 o
  -3   2   6        0.45       -0.05      0.58 o
  -2   2   6       95.18       92.76      1.95 o
  -1   2   6       56.75       60.18      1.23 o
   0   2   6       41.27       51.81      1.16 o
   1   2   6       16.57       13.49      0.74 o
   2   2   6      113.91      116.44      2.40 o
   3   2   6       49.46       49.90      1.50 o
   4   2   6      188.72      192.31      3.33 o
   5   2   6       31.80       28.82      1.29 o
   6   2   6        0.80        0.26      0.92 o
   7   2   6        1.85        0.77      1.10 o
   8   2   6        0.73       -0.15      1.39 o
   9   2   6       23.34       27.59      2.01 o
  10   2   6        0.63       -4.07      4.07 o
 -11   3   6       45.51       41.51      4.21 o
 -10   3   6        1.24        1.31      1.89 o
  -9   3   6        3.51        0.58      1.41 o
  -8   3   6      273.23      279.66      6.17 o
  -7   3   6        0.54        0.03      1.08 o
  -6   3   6       64.95       67.01      2.33 o
  -5   3   6       15.50       15.45      1.38 o
  -4   3   6      508.00      488.39      7.85 o
  -3   3   6      334.17      325.24      5.81 o
  -2   3   6      329.84      339.02      5.49 o
  -1   3   6      444.43      440.73      7.08 o
   0   3   6      421.10      420.72      6.34 o
   1   3   6        9.54        5.08      0.70 o
   2   3   6      140.51      133.22      2.62 o
   3   3   6      235.33      241.84      3.93 o
   4   3   6      241.75      228.49      4.14 o
   5   3   6       17.26       18.72      1.33 o
   6   3   6      123.82      130.41      3.45 o
   7   3   6      235.55      235.74      5.21 o
   8   3   6        8.48       12.58      1.62 o
   9   3   6        0.15        0.97      2.32 o
  10   3   6       23.56       26.62      5.64 o
 -11   4   6        1.77       -0.13      2.07 o
 -10   4   6      143.73      155.64      5.56 o
  -9   4   6       81.18       93.75      4.08 o
  -8   4   6       20.37       18.68      1.69 o
  -7   4   6       17.31       14.18      1.41 o
  -6   4   6     1201.94     1207.95     22.04 o
  -5   4   6       60.53       69.98      2.27 o
  -4   4   6      105.41      112.66      2.91 o
  -3   4   6      223.28      225.31      5.37 o
  -2   4   6      857.87      826.07     16.63 o
  -1   4   6       90.04       86.09      2.02 o
   0   4   6       34.07       32.14      1.13 o
   1   4   6      962.60      996.31     15.21 o
   2   4   6      472.45      465.62      8.06 o
   3   4   6      155.67      154.64      3.60 o
   4   4   6      131.97      133.24      3.30 o
   5   4   6     1126.04     1146.04     21.51 o
   6   4   6      215.09      215.15      5.28 o
   7   4   6       12.63       11.12      1.31 o
   8   4   6       91.84       87.68      3.24 o
   9   4   6      110.49      110.49      5.57 o
  10   4   6       78.12       74.57      7.52 o
 -11   5   6        5.92        4.65      2.26 o
 -10   5   6       19.39       20.40      2.48 o
  -9   5   6      122.98      121.72      4.68 o
  -8   5   6      124.73      144.82      5.05 o
  -7   5   6      124.79      138.07      4.24 o
  -6   5   6        2.23        5.35      1.43 o
  -5   5   6       55.62       57.65      2.16 o
  -4   5   6      131.36      140.01      3.81 o
  -3   5   6      238.49      226.65      5.41 o
  -2   5   6      416.80      432.99     10.50 o
  -1   5   6      892.72      904.27     18.57 o
   0   5   6       42.81       38.92      1.61 o
   1   5   6      319.84      330.45      6.67 o
   2   5   6      542.28      594.47     12.63 o
   3   5   6      252.35      259.23      5.41 o
   4   5   6      131.14      121.28      3.61 o
   5   5   6        5.47        5.68      1.45 o
   6   5   6       55.85       50.97      2.75 o
   7   5   6      390.31      365.28     10.52 o
   8   5   6      124.42      119.81      4.30 o
   9   5   6        2.44        2.32      2.55 o
 -11   6   6        5.27        1.25      3.91 o
 -10   6   6        3.49        2.13      2.05 o
  -9   6   6       12.19       10.98      2.16 o
  -8   6   6      134.05      137.21      4.93 o
  -7   6   6      416.29      403.88      9.42 o
  -6   6   6       45.41       36.20      2.44 o
  -5   6   6       26.73       30.61      2.26 o
  -4   6   6        0.45        1.24      1.38 o
  -3   6   6        7.43        6.69      2.19 o
  -2   6   6      565.71      542.86     16.23 o
  -1   6   6      132.71      136.27      3.75 o
   0   6   6       71.72       77.58      3.06 o
   1   6   6        5.66        7.23      1.10 o
   2   6   6      118.32      124.21      3.61 o
   3   6   6       93.57       93.27      3.07 o
   4   6   6       17.50       17.42      1.62 o
   5   6   6        0.08       -0.68      1.49 o
   6   6   6        1.17        0.04      1.58 o
   7   6   6       23.51       23.52      2.31 o
   8   6   6        4.73        2.37      1.60 o
   9   6   6        6.38        5.32      4.70 o
 -11   7   6       18.68       27.25      5.64 o
 -10   7   6        1.03        2.17      2.48 o
  -9   7   6        0.33       -0.81      2.25 o
  -8   7   6      374.52      390.48     13.07 o
  -7   7   6      107.86       96.08      5.04 o
  -6   7   6        7.07        5.56      2.01 o
  -5   7   6       47.83       43.52      2.62 o
  -4   7   6      155.72      152.62      5.04 o
  -3   7   6      280.34      272.86      9.26 o
  -2   7   6        0.14        1.06      1.57 o
  -1   7   6      384.93      397.64     10.31 o
   0   7   6      217.57      219.80      4.78 o
   1   7   6       42.27       42.81      1.80 o
   2   7   6      233.68      229.97      5.62 o
   3   7   6      188.71      183.97      4.83 o
   4   7   6      232.45      241.90      6.04 o
   5   7   6      233.37      243.26      6.87 o
   6   7   6        0.36       -1.46      1.46 o
   7   7   6      447.42      437.52     11.47 o
   8   7   6       11.20        8.92      1.78 o
   9   7   6        0.02       -1.91      2.55 o
 -11   8   6       34.84       38.22      6.58 o
 -10   8   6       90.14       91.81      8.15 o
  -9   8   6       48.04       58.25      4.06 o
  -8   8   6        5.59        4.58      2.32 o
  -7   8   6      263.87      266.07     14.74 o
  -6   8   6      413.90      405.92     20.08 o
  -5   8   6      137.70      135.23      4.78 o
  -4   8   6        2.84        2.98      1.61 o
  -3   8   6      301.48      302.78      9.98 o
  -2   8   6      488.82      472.01     14.44 o
  -1   8   6      318.91      318.40      8.62 o
   0   8   6      279.09      286.36      6.01 o
   1   8   6      442.25      414.32      8.19 o
   2   8   6      280.43      312.24      7.23 o
   3   8   6       12.68       12.85      1.43 o
   4   8   6       81.67       81.84      3.09 o
   5   8   6      536.02      550.27     13.66 o
   6   8   6      431.20      422.39     10.98 o
   7   8   6        1.80        2.45      2.08 o
   8   8   6       77.93       75.25      3.77 o
   9   8   6      172.42      175.82     10.50 o
 -10   9   6        1.47       -3.45      4.38 o
  -9   9   6       57.50       61.84      4.39 o
  -8   9   6       53.53       54.01      3.91 o
  -7   9   6       75.20       79.24      5.64 o
  -6   9   6       19.30       14.83      3.29 o
  -5   9   6       22.41       18.12      2.01 o
  -4   9   6      849.79      825.34     20.37 o
  -3   9   6       26.95       23.35      2.48 o
  -2   9   6       13.56        9.78      1.96 o
  -1   9   6      329.55      348.43      9.33 o
   0   9   6       81.59       74.93      2.40 o
   1   9   6       10.74       12.19      1.20 o
   2   9   6       14.35       15.82      1.51 o
   3   9   6      392.17      387.44      8.80 o
   4   9   6      188.35      191.48      5.76 o
   5   9   6       86.92       81.42      3.59 o
   6   9   6      120.46      133.58      4.77 o
   7   9   6       16.79       16.71      2.19 o
   8   9   6      105.90      117.74      5.45 o
   9   9   6       27.12       25.12      4.23 o
 -10  10   6        3.15        5.64      4.70 o
  -9  10   6        6.92        6.00      2.01 o
  -8  10   6       10.28       16.98      2.16 o
  -7  10   6        4.13        5.28      1.79 o
  -6  10   6        0.06       -0.66      2.03 o
  -5  10   6       13.61       14.40      2.26 o
  -4  10   6        0.37        2.39      1.66 o
  -3  10   6       30.29       26.27      4.39 o
  -2  10   6      117.01      108.79     10.81 o
  -1  10   6       12.44       12.60      1.66 o
   0  10   6       52.29       49.55      2.32 o
   1  10   6       73.97       69.64      2.42 o
   2  10   6      119.46       95.69      3.27 o
   3  10   6       55.35       50.89      2.64 o
   4  10   6        1.98        0.39      1.72 o
   5  10   6        7.48        5.22      1.73 o
   6  10   6       39.20       38.81      2.64 o
   7  10   6        0.07       -0.38      1.70 o
   8  10   6        8.78       12.92      2.45 o
 -10  11   6        2.42       -0.97      2.55 o
  -9  11   6       35.69       33.74      5.80 o
  -8  11   6      179.02      186.85      6.09 o
  -7  11   6        4.40        7.67      2.37 o
  -6  11   6        4.02        2.57      2.08 o
  -5  11   6       86.98       92.92      4.67 o
  -4  11   6      565.39      571.67     17.54 o
  -3  11   6       11.98       13.86      3.45 o
  -2  11   6       22.68       23.81      2.48 o
  -1  11   6      293.78      313.63      7.47 o
   0  11   6      249.67      254.30      6.33 o
   1  11   6       26.14       18.55      1.43 o
   2  11   6        5.31        6.24      1.62 o
   3  11   6      449.93      451.94     13.17 o
   4  11   6       37.54       47.62      2.60 o
   5  11   6      107.06      113.75      4.41 o
   6  11   6       55.71       49.40      2.86 o
   7  11   6      118.26      124.37      4.81 o
   8  11   6       93.02      100.34      4.55 o
 -10  12   6      126.43      139.45     10.65 o
  -9  12   6       12.78       15.66      5.32 o
  -8  12   6       15.26       12.37      2.71 o
  -7  12   6       94.36       87.87      4.81 o
  -6  12   6      256.17      251.23      9.57 o
  -5  12   6       12.03       10.50      2.37 o
  -4  12   6        9.45       11.23      3.13 o
  -3  12   6      846.33      821.31     24.26 o
  -2  12   6      487.75      509.49     16.65 o
  -1  12   6      294.29      300.03      8.19 o
   0  12   6       91.95      101.16      4.96 o
   1  12   6      116.01      132.10      3.91 o
   2  12   6      186.90      215.41     10.35 o
   3  12   6       11.97       14.64      2.32 o
   4  12   6       19.11       26.35      2.71 o
   5  12   6      472.33      456.78     11.88 o
   6  12   6       54.90       51.39      3.01 o
   7  12   6       35.64       38.75      2.82 o
   8  12   6       51.52       50.14      4.14 o
  -9  13   6        1.79       -1.57      4.07 o
  -8  13   6        0.39        0.00      2.32 o
  -7  13   6      157.30      157.04      9.09 o
  -6  13   6        9.99       13.05      2.55 o
  -5  13   6      140.37      126.56      5.71 o
  -4  13   6      419.31      415.76     13.40 o
  -3  13   6       11.23       16.75      2.37 o
  -2  13   6       17.60       18.57      2.48 o
  -1  13   6       53.56       56.21      3.87 o
   0  13   6        1.23        1.25      2.21 o
   1  13   6      551.96      525.83     13.23 o
   2  13   6       72.88       95.46      4.74 o
   3  13   6       18.26       24.05      3.45 o
   4  13   6      258.85      245.68      8.84 o
   5  13   6       15.01       14.44      2.84 o
   6  13   6       26.54       27.53      3.30 o
   7  13   6       26.07       27.01      4.86 o
  -9  14   6       21.89       16.29      5.32 o
  -8  14   6        0.07       -0.71      2.41 o
  -7  14   6        0.05        1.82      2.37 o
  -6  14   6        0.06       -2.04      2.82 o
  -5  14   6        3.36        2.60      4.07 o
  -4  14   6       36.88       40.10      3.30 o
  -3  14   6       46.35       35.40      5.01 o
  -2  14   6        7.35        7.52      3.45 o
  -1  14   6        0.29        0.47      2.21 o
   0  14   6        0.02       -0.78      2.44 o
   1  14   6      287.54      267.94      9.76 o
   2  14   6        6.09        4.25      3.13 o
   3  14   6      159.65      164.45      8.62 o
   4  14   6        1.45        1.01      2.98 o
   5  14   6       35.29       30.47      3.30 o
   6  14   6       14.76        9.69      2.84 o
   7  14   6        0.59       -0.75      2.78 o
  -8  15   6       23.40       24.12      5.64 o
  -7  15   6        8.24       10.05      2.71 o
  -6  15   6       23.52       23.56      3.07 o
  -5  15   6       55.76       58.27      6.58 o
  -4  15   6      189.19      187.17     11.29 o
  -3  15   6      148.49      154.85     10.03 o
  -2  15   6       38.72       38.22      5.64 o
  -1  15   6      430.05      433.19     14.21 o
   0  15   6       31.74       34.67      3.54 o
   1  15   6      421.66      377.21     12.88 o
   2  15   6       50.71       48.56      5.95 o
   3  15   6      295.23      295.81     10.36 o
   4  15   6      203.24      229.18      8.70 o
   5  15   6       50.71       47.71      5.64 o
   6  15   6       77.10       95.03      5.49 o
   7  15   6        7.45        5.00      3.45 o
  -8  16   6        5.56        3.45      5.01 o
  -7  16   6       27.66       29.09      3.30 o
  -6  16   6      195.30      215.38     13.17 o
  -5  16   6       51.83       52.00      6.27 o
  -4  16   6        0.74       -0.63      3.76 o
  -3  16   6      221.62      220.44     12.86 o
  -2  16   6      118.64      109.55     17.24 o
  -1  16   6      477.56      466.79     25.59 o
   0  16   6      369.62      371.66     12.87 o
   1  16   6      163.79      174.44      7.87 o
   2  16   6      622.08      563.48     25.46 o
   3  16   6        1.74        0.00      3.76 o
   4  16   6      102.33      115.44      5.79 o
   5  16   6       55.87       58.29      4.21 o
   6  16   6      130.46      167.10     16.92 o
  -7  17   6       95.77       95.88      9.09 o
  -6  17   6        1.29        1.88      4.70 o
  -5  17   6       68.36       78.95      7.83 o
  -4  17   6       60.05       61.09      6.58 o
  -3  17   6        2.82        1.88      4.07 o
  -2  17   6        3.50       -2.66      2.66 o
  -1  17   6       36.87       40.77      6.11 o
   0  17   6       43.90       40.26      3.87 o
   1  17   6        0.11        0.47      2.88 o
   2  17   6      235.52      230.49     13.17 o
   3  17   6      128.71      139.46     10.34 o
   4  17   6       43.68       51.06      6.58 o
   5  17   6       11.13       10.73      2.84 o
  -6  18   6       34.16       29.13      5.95 o
  -5  18   6       26.02       32.26      5.95 o
  -4  18   6        0.06       -1.57      4.07 o
  -3  18   6       40.53       35.71      5.64 o
  -2  18   6        2.85        0.47      2.66 o
  -1  18   6       76.40       67.71      4.86 o
   0  18   6       17.68       14.11      4.85 o
   1  18   6       35.26       29.84      3.77 o
   2  18   6      170.86      169.27     10.97 o
   3  18   6       84.23       72.38      7.52 o
   4  18   6        3.11       -1.25      4.70 o
   5  18   6        1.64       -0.31      5.01 o
  -6  19   6       14.60       13.47      5.32 o
  -5  19   6       71.29       71.12      7.52 o
  -4  19   6       63.89       67.04      7.21 o
  -3  19   6       24.33       20.05      5.01 o
  -2  19   6       19.62       16.12      3.43 o
  -1  19   6      127.56      121.01      7.52 o
   0  19   6      103.58      105.81      6.19 o
   1  19   6      153.95      160.76      7.87 o
   2  19   6       39.54       46.67      6.58 o
   3  19   6      100.93      100.27      8.77 o
   4  19   6       42.86       39.78      6.27 o
  -4  20   6       20.45       14.09      5.01 o
  -3  20   6       29.54       25.82      3.65 o
  -2  20   6       34.68       39.14      4.09 o
  -1  20   6       88.41       82.91      5.30 o
   0  20   6        5.42        5.95      4.38 o
   1  20   6      358.87      370.62     13.31 o
   2  20   6       79.62       66.42      7.52 o
   3  20   6       25.75       28.19      6.26 o
  -3  21   6       49.25       46.29      4.64 o
  -2  21   6        1.67       -2.98      2.98 o
  -1  21   6        5.07        2.34      4.54 o
   0  21   6       42.95       45.46      4.43 o
   1  21   6        0.07       -1.25      4.07 o
 -11   1   7      171.29      194.21      8.75 o
 -10   1   7        2.42        5.17      2.66 o
  -9   1   7       39.17       41.28      3.77 o
  -8   1   7       65.08       60.91      2.68 o
  -7   1   7        7.76        7.30      1.58 o
  -6   1   7      221.35      211.51      4.35 o
  -5   1   7       82.61       80.80      2.10 o
  -4   1   7       25.94       25.82      1.19 o
  -3   1   7      333.62      331.63      5.96 o
  -2   1   7       11.99       12.80      0.99 o
  -1   1   7      108.89      112.96      2.37 o
   0   1   7       63.79       60.41      1.66 o
   1   1   7      995.49      989.27     16.44 o
   2   1   7      115.54      112.76      2.66 o
   3   1   7      203.24      207.10      4.18 o
   4   1   7      867.37      876.04     16.25 o
   5   1   7       24.32       20.76      1.45 o
   6   1   7        0.42        1.48      1.24 o
   7   1   7        3.18        4.96      1.61 o
   8   1   7       93.55       97.88      5.01 o
 -11   2   7       22.32       28.51      3.99 o
 -10   2   7       59.18       60.18      3.32 o
  -9   2   7       81.68       84.63      3.26 o
  -8   2   7       78.17       92.63      3.34 o
  -7   2   7        0.03       -0.89      1.29 o
  -6   2   7        2.26        2.58      1.22 o
  -5   2   7      486.67      486.32      8.58 o
  -4   2   7      445.41      437.53      7.74 o
  -3   2   7      359.29      364.90      7.07 o
  -2   2   7      437.32      437.08      7.66 o
  -1   2   7      154.37      153.59      2.95 o
   0   2   7       27.48       22.00      1.06 o
   1   2   7        1.41        2.75      0.86 o
   2   2   7      107.97      111.97      2.64 o
   3   2   7     1683.79     1674.86     27.39 o
   4   2   7       12.87       12.18      1.15 o
   5   2   7       93.19       96.48      2.98 o
   6   2   7      548.78      552.97     11.82 o
   7   2   7      115.30      115.44      4.55 o
   8   2   7        2.58        5.48      2.66 o
 -11   3   7        7.69       11.10      3.21 o
 -10   3   7       64.08       84.04      4.05 o
  -9   3   7        0.27        1.67      1.55 o
  -8   3   7       88.40       80.15      3.14 o
  -7   3   7       63.77       61.05      3.17 o
  -6   3   7      248.87      270.66      6.59 o
  -5   3   7       52.79       55.48      2.44 o
  -4   3   7        1.23        0.06      1.11 o
  -3   3   7       99.46      102.87      2.60 o
  -2   3   7      216.22      213.70      4.13 o
  -1   3   7       21.45       18.76      1.01 o
   0   3   7      304.70      313.51      5.26 o
   1   3   7      172.06      173.48      3.50 o
   2   3   7       89.81       95.39      2.39 o
   3   3   7      133.24      138.76      3.14 o
   4   3   7       16.33       18.70      1.47 o
   5   3   7      475.54      453.14      9.29 o
   6   3   7        9.24       11.51      1.58 o
   7   3   7       49.62       47.11      2.40 o
   8   3   7      156.82      156.09      8.78 o
 -10   4   7       22.81       23.17      3.30 o
  -9   4   7        0.55        1.48      2.41 o
  -8   4   7       35.26       29.40      3.45 o
  -7   4   7       32.06       31.98      2.90 o
  -6   4   7       88.65       94.51      3.32 o
  -5   4   7        9.71        8.00      1.36 o
  -4   4   7       26.77       24.37      1.58 o
  -3   4   7       61.03       61.25      2.35 o
  -2   4   7       15.21       15.41      1.68 o
  -1   4   7        3.76        6.04      0.88 o
   0   4   7        1.23        0.67      0.78 o
   1   4   7        0.61        1.13      1.12 o
   2   4   7        8.68        7.68      1.08 o
   3   4   7      115.18      113.31      3.02 o
   4   4   7        2.53        0.64      1.13 o
   5   4   7        0.01        0.12      1.61 o
   6   4   7       83.43       80.33      3.70 o
   7   4   7        8.58       10.53      1.69 o
   8   4   7        6.95        6.63      2.55 o
 -10   5   7        0.29        2.20      2.98 o
  -9   5   7      117.13      110.94      5.71 o
  -8   5   7       74.89       82.28      4.73 o
  -7   5   7       14.32       10.09      2.48 o
  -6   5   7      386.85      401.30     11.02 o
  -5   5   7        4.78        2.29      1.94 o
  -4   5   7       34.03       32.34      2.29 o
  -3   5   7      275.37      277.57      9.32 o
  -2   5   7      440.22      426.88      9.93 o
  -1   5   7      122.17      122.10      3.21 o
   0   5   7      141.21      148.73      3.69 o
   1   5   7      446.61      436.58      8.61 o
   2   5   7       23.28       19.21      1.62 o
   3   5   7       13.31       15.39      1.59 o
   4   5   7      450.24      444.51     10.02 o
   5   5   7      295.12      273.15      7.66 o
   6   5   7       13.59       19.38      3.31 o
   7   5   7       19.16       18.50      2.31 o
   8   5   7       17.50       14.95      2.93 o
 -10   6   7       59.20       54.20      6.89 o
  -9   6   7       57.90       77.39      8.46 o
  -8   6   7      129.21      129.38      6.07 o
  -7   6   7        1.16        0.91      3.45 o
  -6   6   7       68.51       74.71      3.62 o
  -5   6   7      271.78      274.76      8.00 o
  -4   6   7      395.24      401.24     12.76 o
  -3   6   7        5.82        4.75      2.10 o
  -2   6   7      506.16      512.92     11.25 o
  -1   6   7      180.70      175.06      4.17 o
   0   6   7      185.43      181.46      4.28 o
   1   6   7      209.79      228.76      5.11 o
   2   6   7      643.71      661.19     14.12 o
   3   6   7      448.30      445.06      9.98 o
   4   6   7       10.43        9.34      1.79 o
   5   6   7        0.86        1.25      1.76 o
   6   6   7      822.50      846.27     20.46 o
   7   6   7       61.97       67.99      4.50 o
   8   6   7        9.64        7.96      2.78 o
 -10   7   7       39.93       39.78      5.95 o
  -9   7   7        9.79        8.26      2.85 o
  -8   7   7       52.69       47.87      6.89 o
  -7   7   7       83.37       84.84      4.73 o
  -6   7   7       18.86       17.42      2.63 o
  -5   7   7        7.71        6.33      2.42 o
  -4   7   7        1.74        5.99      1.96 o
  -3   7   7      121.21      129.72      5.53 o
  -2   7   7        8.27        9.79      2.09 o
  -1   7   7       26.43       29.93      1.71 o
   0   7   7      581.27      575.89     11.11 o
   1   7   7        8.59        7.67      1.28 o
   2   7   7        7.41        4.55      1.41 o
   3   7   7      215.95      229.52      5.85 o
   4   7   7      295.10      277.47      7.84 o
   5   7   7       83.16       87.97      3.82 o
   6   7   7        0.00       -0.78      1.70 o
   7   7   7        4.04        2.65      1.98 o
   8   7   7      105.40       98.19      6.27 o
 -10   8   7       26.22       30.07      5.95 o
  -9   8   7        0.14        0.63      4.07 o
  -8   8   7        5.74        5.38      2.63 o
  -7   8   7       11.56       13.06      2.71 o
  -6   8   7       25.23       26.70      2.94 o
  -5   8   7       31.93       30.30      3.60 o
  -4   8   7       70.25       69.06     10.18 o
  -3   8   7      110.96      103.11      4.95 o
  -2   8   7      157.16      142.81      4.94 o
  -1   8   7        1.30        0.42      1.10 o
   0   8   7       23.98       29.35      1.70 o
   1   8   7       71.26       77.89      2.70 o
   2   8   7        5.39        2.49      1.38 o
   3   8   7       45.15       42.49      2.78 o
   4   8   7        0.02       -1.52      1.54 o
   5   8   7       70.52       71.18      6.14 o
   6   8   7       14.27       14.36      2.16 o
   7   8   7        0.79       -0.77      1.95 o
   8   8   7        0.08       -0.71      2.71 o
 -10   9   7        6.53       12.53      5.32 o
  -9   9   7        0.58        5.01      4.70 o
  -8   9   7       62.29       69.47      4.50 o
  -7   9   7       27.86       25.80      3.16 o
  -6   9   7      257.20      241.33      9.06 o
  -5   9   7      107.28       94.91      4.95 o
  -4   9   7       94.74      101.97      5.18 o
  -3   9   7      230.82      226.24      8.62 o
  -2   9   7      358.83      351.42      9.70 o
  -1   9   7       17.11       18.10      1.48 o
   0   9   7      116.40      119.48      3.36 o
   1   9   7      129.50      133.70      3.59 o
   2   9   7       23.05       17.62      2.09 o
   3   9   7       21.44       15.15      1.97 o
   4   9   7      332.88      327.25      8.93 o
   5   9   7       92.75      103.02      4.19 o
   6   9   7        6.99        7.41      2.05 o
   7   9   7       34.48       31.48      3.39 o
   8   9   7      140.61      163.12      7.36 o
  -9  10   7       72.19       71.75      7.52 o
  -8  10   7       23.71       31.89      3.46 o
  -7  10   7        0.07        0.67      2.98 o
  -6  10   7      250.81      247.12      9.19 o
  -5  10   7        2.93        3.80      2.25 o
  -4  10   7      465.42      455.69     23.71 o
  -3  10   7      238.33      253.79      9.06 o
  -2  10   7      150.33      152.22     10.66 o
  -1  10   7      288.79      292.59      8.09 o
   0  10   7       49.08       48.92      2.31 o
   1  10   7      190.67      181.95      4.96 o
   2  10   7      334.71      350.36      9.29 o
   3  10   7       90.98      102.70      4.14 o
   4  10   7       12.07       13.80      2.59 o
   5  10   7       54.82       51.92      2.93 o
   6  10   7      118.92      122.86      4.77 o
   7  10   7       51.41       49.16      4.14 o
  -9  11   7        2.67        5.95      4.38 o
  -8  11   7        0.80       -3.76      3.76 o
  -7  11   7       26.02       33.45      3.46 o
  -6  11   7        0.28       -1.74      2.18 o
  -5  11   7       41.18       40.73      3.45 o
  -4  11   7      319.64      314.83     10.84 o
  -3  11   7       47.20       54.11      3.75 o
  -2  11   7        5.69        2.32      2.03 o
  -1  11   7        0.09        0.78      2.47 o
   0  11   7      280.62      274.39      6.69 o
   1  11   7        7.77        7.22      1.51 o
   2  11   7      248.92      229.25      9.01 o
   3  11   7      356.22      341.30      9.23 o
   4  11   7       55.23       57.34      3.11 o
   5  11   7       59.01       59.63      3.29 o
   6  11   7        0.48        1.33      1.91 o
   7  11   7       12.43       15.71      3.07 o
  -9  12   7        0.02       -2.82      4.38 o
  -8  12   7        0.78        2.82      4.38 o
  -7  12   7       21.88       26.07      3.23 o
  -6  12   7        5.92        5.94      2.48 o
  -5  12   7       43.79       33.09      3.30 o
  -4  12   7      353.49      353.01     11.96 o
  -3  12   7      182.62      170.99      6.96 o
  -2  12   7       30.32       31.47      4.07 o
  -1  12   7       33.73       39.23      3.19 o
   0  12   7        0.28        0.04      1.30 o
   1  12   7        6.09        4.50      1.46 o
   2  12   7        0.09       -0.67      1.58 o
   3  12   7       26.15       23.62      2.23 o
   4  12   7        0.49        1.74      1.79 o
   5  12   7        6.50        5.99      2.05 o
   6  12   7        1.67        3.95      2.05 o
   7  12   7        1.77        2.05      2.84 o
  -8  13   7       15.03       10.96      5.32 o
  -7  13   7        3.28        1.54      2.32 o
  -6  13   7       98.90      100.06      5.34 o
  -5  13   7        0.73        3.20      2.98 o
  -4  13   7      222.46      219.05      8.39 o
  -3  13   7       55.25       60.58      4.06 o
  -2  13   7      121.91      114.41      5.57 o
  -1  13   7       53.28       54.73      3.06 o
   0  13   7      162.63      176.01      4.91 o
   1  13   7      113.56      111.70      3.81 o
   2  13   7      144.42      152.00      8.15 o
   3  13   7       16.54       17.85      2.78 o
   4  13   7      232.08      255.76      9.47 o
   5  13   7       60.93       65.62      3.49 o
   6  13   7        0.46        1.63      2.05 o
  -8  14   7       37.41       41.97      6.89 o
  -7  14   7        5.12       12.53      4.70 o
  -6  14   7       21.52       20.33      4.07 o
  -5  14   7      113.49      110.25     12.06 o
  -4  14   7       14.36       15.55      2.84 o
  -3  14   7        1.74        2.61      2.19 o
  -2  14   7      230.80      235.85      7.22 o
  -1  14   7      287.91      297.97     10.98 o
   0  14   7       71.42       71.00      8.52 o
   1  14   7       79.90       86.97      4.05 o
   2  14   7      501.28      495.85     15.75 o
   3  14   7      234.03      233.69     11.92 o
   4  14   7        0.07       -1.27      2.48 o
   5  14   7        5.25        8.82      2.84 o
   6  14   7       96.82      108.67      6.02 o
  -7  15   7       73.15       80.52      8.15 o
  -6  15   7        0.29       -1.64      2.55 o
  -5  15   7        0.03       -2.25      2.25 o
  -4  15   7       17.40       15.55      2.84 o
  -3  15   7      137.33      137.28      9.72 o
  -2  15   7       17.43        7.79      2.76 o
  -1  15   7        0.49        2.74      4.70 o
   0  15   7       99.07      100.51      6.09 o
   1  15   7       65.81       66.65      3.59 o
   2  15   7        0.19        0.20      2.37 o
   3  15   7      247.10      257.57      9.69 o
   4  15   7       11.24       15.18      2.98 o
   5  15   7       86.77      110.11      6.02 o
  -6  16   7        0.95        0.50      2.61 o
  -5  16   7       10.76        9.08      5.01 o
  -4  16   7       57.11       42.61      5.95 o
  -3  16   7       70.11       79.89      7.52 o
  -2  16   7        0.63       -2.07      2.76 o
  -1  16   7        4.48        6.73      2.88 o
   0  16   7       41.63       29.01      3.65 o
   1  16   7      166.49      166.35      8.78 o
   2  16   7       13.53       18.79      5.32 o
   3  16   7       77.36       80.70      5.04 o
   4  16   7        2.50        0.94      2.55 o
  -6  17   7        5.57       12.84      5.32 o
  -5  17   7        4.57        3.13      4.70 o
  -4  17   7        8.41        4.07      4.70 o
  -3  17   7      145.08      146.99     10.34 o
  -2  17   7       19.71       20.09      4.07 o
  -1  17   7       42.21       41.52      4.32 o
   0  17   7       48.50       46.52      4.70 o
   1  17   7      216.98      188.42      8.31 o
   2  17   7       96.15       87.74      7.83 o
   3  17   7       13.83       12.22      5.01 o
   4  17   7       39.83       46.20      4.23 o
  -5  18   7       46.97       58.89      7.52 o
  -4  18   7        2.81       -2.19      4.38 o
  -3  18   7        0.04       -1.81      2.85 o
  -2  18   7       10.85       10.52      3.43 o
  -1  18   7      222.83      214.78     14.74 o
   0  18   7       26.50       24.88      3.76 o
   1  18   7      124.42      130.05      9.87 o
   2  18   7      200.78      183.71     11.91 o
   3  18   7       38.20       37.59      6.26 o
  -3  19   7        6.82        3.93      2.98 o
  -2  19   7        2.08        1.40      2.98 o
  -1  19   7        1.18        0.19      3.21 o
   0  19   7       55.92       55.14      6.42 o
   1  19   7       18.80       18.48      5.64 o
 -10   0   8       22.13       25.06      4.07 o
  -9   0   8        4.48       -0.63      3.13 o
  -8   0   8      211.20      201.92     10.66 o
  -7   0   8        2.70        3.76      2.82 o
  -6   0   8      167.57      166.17      6.19 o
  -5   0   8      680.42      663.12     19.57 o
  -4   0   8      244.26      246.83      8.31 o
  -3   0   8        6.19        8.18      1.88 o
  -2   0   8      185.39      200.22      6.87 o
  -1   0   8      560.17      561.11     16.67 o
   0   0   8       99.57       90.47      3.99 o
   1   0   8       58.67       51.43      3.10 o
   2   0   8       20.98       21.51      2.21 o
   3   0   8      569.25      583.73     17.44 o
   4   0   8      331.30      334.38     10.64 o
   5   0   8       49.27       49.61      3.21 o
   6   0   8        1.74        3.76      2.82 o
   7   0   8      119.11      135.38      8.15 o
 -10   1   8       15.43       13.03      2.93 o
  -9   1   8       15.70       16.38      2.27 o
  -8   1   8        9.34       12.38      2.04 o
  -7   1   8       86.76       87.50      3.48 o
  -6   1   8      106.61      106.40      3.47 o
  -5   1   8       59.00       63.63      2.29 o
  -4   1   8       83.11       84.81      2.85 o
  -3   1   8      180.20      178.23      4.51 o
  -2   1   8       81.10       75.99      2.62 o
  -1   1   8        8.85        8.11      1.25 o
   0   1   8        9.05        6.13      1.54 o
   1   1   8      471.03      468.79     10.05 o
   2   1   8       64.58       72.08      3.84 o
   3   1   8        1.87        2.81      1.24 o
   4   1   8       32.43       32.04      1.84 o
   5   1   8       61.52       73.00      5.09 o
   6   1   8       58.34       52.79      2.77 o
   7   1   8       35.28       40.72      4.39 o
 -10   2   8       25.65       34.45      5.64 o
  -9   2   8        5.49        7.83      4.07 o
  -8   2   8       10.63       12.03      2.05 o
  -7   2   8       41.67       34.23      2.13 o
  -6   2   8       89.86       81.42      3.09 o
  -5   2   8       39.62       39.77      2.14 o
  -4   2   8       13.51       11.67      1.50 o
  -3   2   8       17.32       19.06      1.51 o
  -2   2   8        0.02        1.45      1.11 o
  -1   2   8       10.69        9.08      1.24 o
   0   2   8       16.08       15.57      1.35 o
   1   2   8       16.72       21.73      1.94 o
   2   2   8        1.69        0.51      1.38 o
   3   2   8       88.39       93.69      3.55 o
   4   2   8        2.00        0.27      1.50 o
   5   2   8       27.41       29.09      2.17 o
   6   2   8       17.08       19.05      2.15 o
   7   2   8        1.93        3.13      3.13 o
 -10   3   8        1.75        1.57      4.07 o
  -9   3   8       33.21       25.58      3.16 o
  -8   3   8       21.96       24.40      3.01 o
  -7   3   8       91.20      103.64      5.26 o
  -6   3   8       36.87       42.28      2.44 o
  -5   3   8      164.54      165.90      4.53 o
  -4   3   8       90.96       92.29      3.14 o
  -3   3   8      185.54      186.36      4.81 o
  -2   3   8       49.72       47.45      2.26 o
  -1   3   8        0.68        0.51      1.04 o
   0   3   8       15.03       11.74      1.36 o
   1   3   8      694.54      718.32     17.25 o
   2   3   8      371.54      356.23     10.28 o
   3   3   8        9.97        7.12      1.61 o
   4   3   8      103.04       93.92      4.54 o
   5   3   8       90.36      109.30      4.98 o
   6   3   8       14.89       13.34      2.44 o
   7   3   8       22.82       25.69      3.29 o
  -9   4   8       72.68       72.63      4.73 o
  -8   4   8       11.95       13.28      2.85 o
  -7   4   8      250.21      242.31      8.96 o
  -6   4   8        4.73        3.63      2.18 o
  -5   4   8      169.31      186.77      5.84 o
  -4   4   8      298.12      302.28      8.33 o
  -3   4   8      102.37      102.20      3.91 o
  -2   4   8       68.80       68.83      2.89 o
  -1   4   8      633.23      628.93     12.02 o
   0   4   8      244.35      233.99      5.29 o
   1   4   8      189.48      179.46      4.88 o
   2   4   8      124.52      133.78      4.10 o
   3   4   8      233.48      221.77     15.68 o
   4   4   8      611.22      612.07     18.44 o
   5   4   8        0.18        0.56      2.10 o
   6   4   8       42.99       52.00      5.01 o
   7   4   8      112.34      114.06      7.83 o
  -9   5   8       26.60       32.89      5.95 o
  -8   5   8       13.63       10.05      2.71 o
  -7   5   8       13.21       12.95      2.66 o
  -6   5   8      117.35      112.45      5.62 o
  -5   5   8        0.22       -0.71      2.10 o
  -4   5   8        0.60        0.96      1.61 o
  -3   5   8       54.28       50.57      2.36 o
  -2   5   8      427.93      419.15      9.52 o
  -1   5   8       12.53       10.45      1.42 o
   0   5   8       37.37       40.37      1.94 o
   1   5   8      198.54      206.79      5.46 o
   2   5   8       59.57       62.96      2.76 o
   3   5   8        8.51        6.31      2.89 o
   4   5   8       36.06       48.64      2.86 o
   5   5   8       50.83       53.05      3.65 o
   6   5   8      157.94      162.05      9.40 o
   7   5   8        0.13        2.51      3.13 o
  -9   6   8       35.05       26.31      5.64 o
  -8   6   8       15.27       14.29      2.93 o
  -7   6   8       27.67       20.54      3.08 o
  -6   6   8        0.18        2.36      2.41 o
  -5   6   8       27.57       31.50      3.13 o
  -4   6   8        0.24       -0.83      1.54 o
  -3   6   8      106.14       96.56      3.44 o
  -2   6   8        1.84        4.54      1.43 o
  -1   6   8        7.29        7.67      1.39 o
   0   6   8        6.81        5.55      1.36 o
   1   6   8       39.32       38.34      2.23 o
   2   6   8        6.41        4.92      1.79 o
   3   6   8       12.25        7.90      1.91 o
   4   6   8       87.06       84.46      7.13 o
   5   6   8       43.12       46.34      2.86 o
   6   6   8       11.21       12.35      2.93 o
   7   6   8        4.01        4.38      3.45 o
  -9   7   8       48.18       52.63      6.89 o
  -8   7   8        8.50        7.20      4.38 o
  -7   7   8       26.16       22.01      3.16 o
  -6   7   8      191.97      188.57      7.72 o
  -5   7   8       60.29       51.81      3.69 o
  -4   7   8       27.73       33.83      3.16 o
  -3   7   8       52.03       56.55      2.80 o
  -2   7   8      484.31      478.82     10.73 o
  -1   7   8       12.39        9.08      1.50 o
   0   7   8       16.56       15.68      1.57 o
   1   7   8      337.80      336.67      9.12 o
   2   7   8      271.35      255.15      7.30 o
   3   7   8       16.80       11.74      2.01 o
   4   7   8       44.14       48.99      2.93 o
   5   7   8       47.01       47.84      2.97 o
   6   7   8      159.20      172.79      7.27 o
   7   7   8       14.19       11.52      3.01 o
  -9   8   8        2.76       -1.57      4.07 o
  -8   8   8       95.67       96.82      8.46 o
  -7   8   8        9.38       10.58      4.23 o
  -6   8   8       35.33       39.94      4.54 o
  -5   8   8       51.06       57.84      3.97 o
  -4   8   8      292.86      300.02     24.94 o
  -3   8   8       31.81       27.69      2.27 o
  -2   8   8        0.81        0.38      1.61 o
  -1   8   8      318.03      315.41      7.49 o
   0   8   8      315.81      303.24      7.29 o
   1   8   8        1.47       -1.24      1.73 o
   2   8   8       71.68       85.70      3.77 o
   3   8   8      195.64      211.06      8.12 o
   4   8   8      124.74      119.92      4.61 o
   5   8   8       16.39       21.40      3.49 o
   6   8   8       91.62      106.74      7.36 o
  -8   9   8        4.93        4.07      4.38 o
  -7   9   8        2.97        2.82      4.38 o
  -6   9   8        1.02       -0.11      4.07 o
  -5   9   8        9.67       14.89      2.82 o
  -4   9   8        1.75        0.23      2.35 o
  -3   9   8       82.08       89.23      4.81 o
  -2   9   8       15.34       13.52      1.78 o
  -1   9   8       26.80       24.88      2.12 o
   0   9   8      199.34      191.87      5.24 o
   1   9   8       13.02       13.19      1.94 o
   2   9   8      108.52      110.00      4.32 o
   3   9   8        5.37        4.57      2.70 o
   4   9   8       26.14       28.07      2.53 o
   5   9   8       53.35       59.44      5.59 o
   6   9   8        1.00       -3.60      3.60 o
  -8  10   8       28.26       20.99      5.64 o
  -7  10   8       22.42       22.55      5.32 o
  -6  10   8        0.85        0.55      2.82 o
  -5  10   8       37.26       37.69      3.61 o
  -4  10   8        4.72        2.45      2.41 o
  -3  10   8       52.78       50.80      4.54 o
  -2  10   8        0.28        0.21      1.38 o
  -1  10   8        8.09        5.65      1.54 o
   0  10   8        1.02       -0.19      1.46 o
   1  10   8        0.11       -1.46      1.46 o
   2  10   8       24.77       18.28      2.13 o
   3  10   8       10.88       12.02      2.05 o
   4  10   8        3.07        2.02      1.89 o
   5  10   8        1.39       -0.44      2.32 o
   6  10   8       25.98       27.62      3.46 o
  -8  11   8       15.66        7.83      5.01 o
  -7  11   8       12.22       25.37      5.64 o
  -6  11   8       79.09       70.17      4.73 o
  -5  11   8       33.17       30.28      3.46 o
  -4  11   8       34.40       35.20      3.46 o
  -3  11   8      152.21      158.94      6.74 o
  -2  11   8       32.07       29.83      2.12 o
  -1  11   8       81.94       81.43      4.21 o
   0  11   8       44.62       50.51      2.63 o
   1  11   8       39.19       45.63      2.52 o
   2  11   8      152.40      159.93      5.46 o
   3  11   8        1.09        0.04      1.86 o
   4  11   8       19.48       20.63      2.45 o
   5  11   8       64.89       68.88      4.67 o
  -7  12   8       67.13       82.08      8.15 o
  -6  12   8       37.30       36.65      5.95 o
  -5  12   8        2.25        2.56      2.54 o
  -4  12   8      216.45      217.70     11.29 o
  -3  12   8        4.71        6.41      3.60 o
  -2  12   8        3.20        0.63      2.03 o
  -1  12   8       85.93       90.58      3.47 o
   0  12   8      247.12      238.83      6.26 o
   1  12   8       15.30       16.96      3.33 o
   2  12   8       54.73       53.35      3.15 o
   3  12   8      192.32      220.99      6.96 o
   4  12   8       69.80       75.86      4.42 o
   5  12   8        0.47        3.07      2.61 o
  -7  13   8        6.37        8.14      5.01 o
  -6  13   8       28.54       21.30      5.64 o
  -5  13   8        4.82        1.36      2.55 o
  -4  13   8        2.32        1.12      3.76 o
  -3  13   8       30.56       30.37      3.39 o
  -2  13   8       72.98       77.91      3.90 o
  -1  13   8        1.62       -0.99      1.62 o
   0  13   8        1.52        1.32      1.81 o
   1  13   8      100.40      107.20      3.96 o
   2  13   8       37.74       37.50      2.82 o
   3  13   8       15.35       19.87      2.54 o
   4  13   8        4.38        1.90      2.13 o
  -6  14   8        0.10        2.51      4.38 o
  -5  14   8        8.17       14.09      4.70 o
  -4  14   8       21.61       17.39      3.01 o
  -3  14   8        0.88        0.52      2.48 o
  -2  14   8       20.38       21.51      2.58 o
  -1  14   8       28.60       23.15      2.18 o
   0  14   8       59.04       55.17      2.79 o
   1  14   8        0.25       -0.24      1.62 o
   2  14   8       22.93       22.14      2.56 o
   3  14   8       22.63       27.41      2.75 o
   4  14   8       28.40       27.56      3.69 o
  -5  15   8        3.49        0.00      4.70 o
  -4  15   8       21.24       16.68      7.83 o
  -3  15   8      145.19      167.46      6.16 o
  -2  15   8       31.59       31.06      2.94 o
  -1  15   8        1.58        1.46      2.07 o
   0  15   8        2.73       -0.55      2.09 o
   1  15   8      127.79      126.61      7.36 o
   2  15   8      146.86      133.43      6.38 o
   3  15   8       21.44       22.27      3.38 o
  -4  16   8       45.72       47.90      4.05 o
  -3  16   8        3.35       -3.13      3.13 o
  -2  16   8       72.47       59.06      4.86 o
  -1  16   8      325.95      343.56     12.64 o
   0  16   8       19.66       18.28      2.70 o
   1  16   8       49.21       45.58      3.99 o
   2  16   8       46.18       50.22     10.65 o
  -3  17   8        3.65        2.19      3.45 o
  -2  17   8       22.33       29.86      4.07 o
  -1  17   8        0.37        3.80      3.21 o
   0  17   8       34.36       34.15      4.21 o
  -8   1   9       27.35       29.35      3.10 o
  -7   1   9        0.15        3.60      2.21 o
  -6   1   9      142.47      139.07      5.87 o
  -5   1   9       17.90       18.94      2.04 o
  -4   1   9        0.85        1.00      1.56 o
  -3   1   9       77.43       78.28      3.37 o
  -2   1   9       16.36       13.25      1.48 o
  -1   1   9        1.45       -0.44      1.29 o
   0   1   9      331.71      323.42      7.29 o
   1   1   9      420.68      426.97      9.38 o
   2   1   9        5.44        2.43      1.56 o
   3   1   9       92.10       94.69      4.74 o
   4   1   9       36.09       43.38      5.17 o
   5   1   9       42.86       53.88      5.01 o
  -8   2   9       76.85       70.49      6.27 o
  -7   2   9       30.09       41.35      4.70 o
  -6   2   9       33.15       32.47      2.98 o
  -5   2   9        4.65        4.52      1.74 o
  -4   2   9      306.25      298.80      8.10 o
  -3   2   9       37.67       35.58      2.34 o
  -2   2   9       89.57       83.20      3.48 o
  -1   2   9      177.88      181.88      6.87 o
   0   2   9       55.21       60.62      3.77 o
   1   2   9      194.35      193.44      7.09 o
   2   2   9        1.75       -1.72      1.99 o
   3   2   9      130.80      130.19      5.54 o
   4   2   9       60.98       62.92      3.87 o
  -8   3   9        3.72        1.57      3.45 o
  -7   3   9        0.95        2.66      2.21 o
  -6   3   9       77.06       75.31      4.32 o
  -5   3   9       50.18       50.56      3.43 o
  -4   3   9        3.27        1.71      3.13 o
  -3   3   9        2.05        0.31      1.99 o
  -2   3   9      128.04      120.50      5.20 o
  -1   3   9      316.27      323.14     10.76 o
   0   3   9        1.98       -0.78      1.99 o
   1   3   9        1.00       -0.94      1.99 o
   2   3   9      104.81      109.52      7.21 o
   3   3   9        5.13        6.58      2.21 o
   4   3   9        0.92        0.15      2.10 o
   5   3   9        5.99        0.63      3.13 o
  -8   4   9        2.25        3.13      3.45 o
  -7   4   9        3.22        3.91      2.66 o
  -6   4   9        3.50        5.48      2.21 o
  -5   4   9        1.82       -1.99      1.99 o
  -4   4   9       22.36       22.01      5.95 o
  -3   4   9      158.60      152.19      6.21 o
  -2   4   9       13.73       13.37      2.32 o
  -1   4   9        3.71        2.79      3.60 o
   0   4   9        3.16        3.30      2.82 o
   1   4   9       35.27       30.88      4.54 o
   2   4   9        1.88        3.20      2.10 o
   3   4   9        5.43        5.95      2.32 o
   4   4   9       21.91       24.74      4.07 o
   5   4   9       18.68       13.78      3.76 o
  -8   5   9        5.48        9.40      4.38 o
  -7   5   9        0.52       -2.14      2.41 o
  -6   5   9      118.44      114.13      5.92 o
  -5   5   9       63.98       63.66      3.36 o
  -4   5   9        7.07        2.81      1.86 o
  -3   5   9        0.61        1.25      2.21 o
  -2   5   9       90.92       91.92      4.76 o
  -1   5   9       57.41       54.63      4.70 o
   0   5   9       56.14       49.60      3.43 o
   1   5   9       40.82       43.39      3.32 o
   2   5   9      248.94      250.42      8.87 o
   3   5   9       77.09       80.70      4.43 o
   4   5   9        0.10       -1.88      3.13 o
   5   5   9       24.51       26.00      4.07 o
  -8   6   9       83.15       90.23      8.15 o
  -7   6   9       13.93       19.73      5.01 o
  -6   6   9        9.65       12.37      2.71 o
  -5   6   9       20.13       21.52      2.35 o
  -4   6   9       65.16       65.91      3.43 o
  -3   6   9      227.76      213.28      6.51 o
  -2   6   9       40.46       39.04      2.53 o
  -1   6   9       40.81       40.33      2.77 o
   0   6   9      207.70      203.93      7.65 o
   1   6   9      182.69      178.14     13.01 o
   2   6   9       15.23       10.00      2.54 o
   3   6   9       65.86       67.33      4.32 o
   4   6   9       24.38       28.50      4.39 o
   5   6   9      177.56      167.70      9.72 o
  -7   7   9        0.45       -4.07      4.07 o
  -6   7   9       28.89       36.65      5.32 o
  -5   7   9        0.21       -1.79      1.79 o
  -4   7   9       41.62       41.41      2.89 o
  -3   7   9       11.41       10.87      2.04 o
  -2   7   9       73.96       72.99      3.21 o
  -1   7   9      116.04      120.94      4.03 o
   0   7   9        0.46       -0.80      1.54 o
   1   7   9        8.40        8.86      2.04 o
   2   7   9        4.88        5.79      2.66 o
   3   7   9       89.88       84.91      6.58 o
   4   7   9        1.01        1.25      3.13 o
   5   7   9       10.41       15.97      3.76 o
  -7   8   9        4.57        4.70      4.70 o
  -6   8   9        0.28        5.64      4.07 o
  -5   8   9       12.26       18.19      4.07 o
  -4   8   9        0.26       -0.90      1.86 o
  -3   8   9        0.01       -0.78      1.73 o
  -2   8   9       35.64       30.99      2.25 o
  -1   8   9       58.58       58.07      2.81 o
   0   8   9       13.71       16.61      1.97 o
   1   8   9       26.29       25.09      2.52 o
   2   8   9        0.12        1.68      1.91 o
   3   8   9        9.13        4.53      2.63 o
   4   8   9        1.81        1.88      3.13 o
  -7   9   9        4.52        5.01      4.38 o
  -6   9   9      186.92      181.51     11.60 o
  -5   9   9        7.13        1.88      4.07 o
  -4   9   9        0.08       -1.10      2.10 o
  -3   9   9        1.27       -0.67      1.86 o
  -2   9   9       98.41      100.91      3.78 o
  -1   9   9       28.15       31.22      2.33 o
   0   9   9       27.58       22.54      2.18 o
   1   9   9      102.66      108.15      4.50 o
   2   9   9        0.61        0.31      2.41 o
   3   9   9       84.57       83.60      4.86 o
   4   9   9        0.44       -1.57      2.48 o
  -6  10   9       17.19       11.28      5.01 o
  -5  10   9        7.57        3.76      4.07 o
  -4  10   9      157.83      174.00      7.36 o
  -3  10   9       51.84       47.73      2.69 o
  -2  10   9        0.64       -0.79      1.65 o
  -1  10   9        8.42        5.37      1.73 o
   0  10   9      156.50      164.64      5.11 o
   1  10   9       64.09       71.35      3.66 o
   2  10   9        2.89        6.83      2.71 o
   3  10   9       12.85       16.57      3.01 o
   4  10   9       47.49       58.61      4.36 o
  -6  11   9        0.33        0.94      4.70 o
  -5  11   9       63.22       60.46      7.21 o
  -4  11   9       22.37       25.06      5.32 o
  -3  11   9        5.02        7.17      2.26 o
  -2  11   9        4.16        4.17      1.81 o
  -1  11   9       64.78       60.56      3.00 o
   0  11   9        9.87        7.54      1.87 o
   1  11   9       31.71       21.45      3.16 o
   2  11   9       65.07       66.06      7.21 o
   3  11   9       21.89       29.01      3.46 o
  -5  12   9       20.23       12.22      5.01 o
  -4  12   9       49.49       31.01      5.64 o
  -3  12   9       20.80       15.19      2.53 o
  -2  12   9        0.05        0.51      2.12 o
  -1  12   9       20.83       14.50      2.44 o
   0  12   9        0.85        1.31      2.12 o
   1  12   9       15.20       18.59      3.16 o
   2  12   9       18.74       27.42      3.61 o
  -4  13   9        0.79        0.63      4.38 o
  -3  13   9       14.36       16.45      2.62 o
  -2  13   9        9.90        8.97      2.38 o
  -1  13   9       57.02       62.11      3.78 o
   0  13   9        0.59       -2.03      2.03 o
   1  13   9       25.13       37.65      3.83 o
  -3  14   9       73.55       74.72      4.05 o
  -2  14   9        0.89       -1.05      3.37 o
  -1  14   9        0.97        0.19      2.21 o
   0  14   9       78.37       78.90      4.31 o
  -6   0  10       39.44       39.16      4.70 o
  -5   0  10        2.27       -0.31      3.13 o
  -4   0  10        4.83        6.58      3.13 o
  -3   0  10        0.43       -1.25      2.82 o
  -2   0  10      148.52      144.80      8.46 o
  -1   0  10        5.47        3.76      3.13 o
   0   0  10       21.75       28.19      3.76 o
   1   0  10       34.08       41.03      4.39 o
   2   0  10        0.45       -0.63      2.82 o
  -6   1  10        0.99        1.57      3.13 o
  -5   1  10       15.05       16.29      3.76 o
  -4   1  10       30.61       26.00      4.07 o
  -3   1  10        0.10       -0.47      1.99 o
  -2   1  10        6.37        2.82      2.98 o
  -1   1  10       15.78       18.20      2.98 o
   0   1  10       45.63       39.51      3.10 o
   1   1  10        0.05        0.94      1.99 o
   2   1  10       62.49       62.97      5.64 o
  -6   2  10        1.21        3.13      3.45 o
  -5   2  10        2.07       -0.31      2.21 o
  -4   2  10        4.59        2.28      2.32 o
  -3   2  10       26.09       24.76      2.76 o
  -2   2  10       10.51        6.89      2.44 o
  -1   2  10        9.60        7.77      4.23 o
   0   2  10       10.87        8.87      2.32 o
   1   2  10        2.96       -0.05      2.10 o
   2   2  10        1.58        1.25      3.13 o
  -6   3  10        0.60        0.00      3.29 o
  -5   3  10        9.54       12.36      2.98 o
  -4   3  10       28.36       30.56      3.10 o
  -3   3  10        6.92        9.41      3.45 o
  -2   3  10        4.23        3.60      2.21 o
  -1   3  10        3.25        1.57      2.21 o
   0   3  10       45.33       44.46      3.43 o
   1   3  10       12.24       11.59      3.45 o
   2   3  10      111.31      116.88      7.52 o
   3   3  10        2.83        3.45      3.45 o
  -6   4  10       14.95       19.73      4.07 o
  -5   4  10        2.27        2.19      3.45 o
  -4   4  10        0.06        1.57      3.13 o
  -3   4  10       10.30       10.53      3.45 o
  -2   4  10      252.55      267.97      9.54 o
  -1   4  10        2.93        3.31      2.32 o
   0   4  10        4.53        7.52      3.13 o
   1   4  10      139.83      147.62      8.78 o
   2   4  10        0.84        0.63      3.45 o
   3   4  10       15.59       11.59      3.76 o
  -5   5  10        8.92        5.64      3.45 o
  -4   5  10        8.16        7.20      3.45 o
  -3   5  10       42.56       37.28      4.70 o
  -2   5  10       14.99       18.48      4.07 o
  -1   5  10       49.49       49.50      5.01 o
   0   5  10       22.56       20.99      4.07 o
   1   5  10        0.04       -0.63      3.13 o
   2   5  10        0.21        2.51      3.45 o
   3   5  10       97.07      100.58      7.52 o
  -5   6  10        5.04        4.38      3.45 o
  -4   6  10        0.00        0.00      3.45 o
  -3   6  10       19.21       18.79      4.07 o
  -2   6  10       20.23       24.43      4.39 o
  -1   6  10        5.91        3.76      3.45 o
   0   6  10        0.10       -2.82      2.82 o
   1   6  10       10.32        7.83      3.45 o
   2   6  10        4.42        4.70      3.45 o
  -5   7  10       18.56       15.97      4.07 o
  -4   7  10        5.29        7.20      3.45 o
  -3   7  10       23.10       23.49      4.07 o
  -2   7  10       32.96       34.14      4.70 o
  -1   7  10       34.06       36.65      4.70 o
   0   7  10       15.82       15.03      3.76 o
   1   7  10        5.98        9.40      3.76 o
   2   7  10       12.94       12.22      3.76 o
  -4   8  10        6.66        6.26      3.45 o
  -3   8  10       24.64       18.79      4.07 o
  -2   8  10       36.37       39.16      4.70 o
  -1   8  10        4.30        0.63      3.45 o
   0   8  10       33.59       39.15      5.01 o
   1   8  10       26.94       36.33      4.70 o
  -3   9  10        0.10       -1.88      3.45 o
  -2   9  10        0.05        3.76      3.45 o
  -1   9  10        6.11        5.64      3.76 o
   0   9  10        7.35       13.15      4.07 o
  -2  10  10       21.20       19.11      4.07 o
  -1  10  10        9.57        9.08      3.76 o
 
